# Supplementary material for: Covalent inhibition of endoplasmic reticulum chaperone GRP78 disconnects the transduction of ER stress signals to inflammation and lipid accumulation in diet-induced obese mice
Source: eLife. 2022 Feb 9;11:e72182. doi: 10.7554/eLife.72182 (PMC8828050; doi:10.7554/eLife.72182)
Supplement: Figure 1—source data 1. [file elife-72182-fig1-data1.zip]

Archive with 8 entries (7 files):
- Figure 1-source data 1/
- Figure 1-source data 1/Control-Adipose tissue.tif
- Figure 1-source data 1/Control-Liver.tif
- Figure 1-source data 1/Figure 1C-1D.pptx
- Figure 1-source data 1/HFD+Celastrol-adipose tissue.tif
- Figure 1-source data 1/HFD+Celastrol-liver.tif
- Figure 1-source data 1/HFD-Adipose tissue.tif
- Figure 1-source data 1/HFD-Liver.tif
