# Supplementary material for: Covalent inhibition of endoplasmic reticulum chaperone GRP78 disconnects the transduction of ER stress signals to inflammation and lipid accumulation in diet-induced obese mice
Source: eLife. 2022 Feb 9;11:e72182. doi: 10.7554/eLife.72182 (PMC8828050; doi:10.7554/eLife.72182)
Supplement: Figure 3—source data 1. [file elife-72182-fig3-data1.zip]

Archive with 13 entries (12 files):
- Liver/
- Liver/cela bip liver 1(dapi).tif
- Liver/cela bip liver 1(green).tif
- Liver/cela bip liver 1(red).tif
- Liver/cela bip liver 1.tif
- Liver/ctrl bip liver (dapi).tif
- Liver/ctrl bip liver (green).tif
- Liver/ctrl bip liver (red).tif
- Liver/ctrl bip liver 1.tif
- Liver/hfd bip GRP 1(dapi).tif
- Liver/hfd bip GRP 1(green).tif
- Liver/hfd bip GRP 1(red).tif
- Liver/hfd bip GRP 1.tif
