# Supplementary material for: Covalent inhibition of endoplasmic reticulum chaperone GRP78 disconnects the transduction of ER stress signals to inflammation and lipid accumulation in diet-induced obese mice
Source: eLife. 2022 Feb 9;11:e72182. doi: 10.7554/eLife.72182 (PMC8828050; doi:10.7554/eLife.72182)
Supplement: Figure 3—source data 2. [file elife-72182-fig3-data2.zip]

Archive with 13 entries (12 files):
- Adipose tissues/
- Adipose tissues/cela bip adi 2 (dapi).tif
- Adipose tissues/cela bip adi 2 (gr).tif
- Adipose tissues/cela bip adi 2 (red).tif
- Adipose tissues/cela bip adi 2.tif
- Adipose tissues/ctrl bip adi (dapi).tif
- Adipose tissues/ctrl bip adi (green).tif
- Adipose tissues/ctrl bip adi (red).tif
- Adipose tissues/ctrl bip adi 1.tif
- Adipose tissues/hfd bip adi 2 (dapi).tif
- Adipose tissues/hfd bip adi 2 (green).tif
- Adipose tissues/hfd bip adi 2 (red).tif
- Adipose tissues/hfd bip adi 2.tif
