# Supplementary material for: Covalent inhibition of endoplasmic reticulum chaperone GRP78 disconnects the transduction of ER stress signals to inflammation and lipid accumulation in diet-induced obese mice
Source: eLife. 2022 Feb 9;11:e72182. doi: 10.7554/eLife.72182 (PMC8828050; doi:10.7554/eLife.72182)
Supplement: Figure 3—source data 3. [file elife-72182-fig3-data3.zip]

Archive with 27 entries (24 files):
- Figure 3-source data3/
- Figure 3-source data3/Epididymal fat pads/
- Figure 3-source data3/Epididymal fat pads/actin1-color.scn
- Figure 3-source data3/Epididymal fat pads/actin1.scn
- Figure 3-source data3/Epididymal fat pads/actin2-color.scn
- Figure 3-source data3/Epididymal fat pads/actin2.scn
- Figure 3-source data3/Epididymal fat pads/AFT6.scn
- Figure 3-source data3/Epididymal fat pads/eIF2a.scn
- Figure 3-source data3/Epididymal fat pads/Epididymal fat-GRP78.pptx
- Figure 3-source data3/Epididymal fat pads/GRP1-color.scn
- Figure 3-source data3/Epididymal fat pads/GRP1.scn
- Figure 3-source data3/Epididymal fat pads/GRP2-color.scn
- Figure 3-source data3/Epididymal fat pads/GRP2.scn
- Figure 3-source data3/Epididymal fat pads/p-eIF2a.scn
- Figure 3-source data3/Liver tissues/
- Figure 3-source data3/Liver tissues/actin1-color.scn
- Figure 3-source data3/Liver tissues/actin1.scn
- Figure 3-source data3/Liver tissues/actin2-color.scn
- Figure 3-source data3/Liver tissues/actin2.scn
- Figure 3-source data3/Liver tissues/AFT6.scn
- Figure 3-source data3/Liver tissues/eIF2a.scn
- Figure 3-source data3/Liver tissues/GRP78-1-color.scn
- Figure 3-source data3/Liver tissues/GRP78-1.scn
- Figure 3-source data3/Liver tissues/GRP78-2-Color.scn
- Figure 3-source data3/Liver tissues/GRP78-2.scn
- Figure 3-source data3/Liver tissues/Liver-GRP78 WB.pptx
- Figure 3-source data3/Liver tissues/p-eIF2a.scn
