# Supplementary material for: Covalent inhibition of endoplasmic reticulum chaperone GRP78 disconnects the transduction of ER stress signals to inflammation and lipid accumulation in diet-induced obese mice
Source: eLife. 2022 Feb 9;11:e72182. doi: 10.7554/eLife.72182 (PMC8828050; doi:10.7554/eLife.72182)
Supplement: Figure 4—source data 1. [file elife-72182-fig4-data1.zip]

Archive with 5 entries (4 files):
- Figure 4-source data1/
- Figure 4-source data1/Figure 4a-raw data.xlsx
- Figure 4-source data1/Figure 4b-raw data.xlsx
- Figure 4-source data1/Figure 4c-raw data1.cys
- Figure 4-source data1/Figure 4c-raw data2.xlsx
