# Supplementary material for: Covalent inhibition of endoplasmic reticulum chaperone GRP78 disconnects the transduction of ER stress signals to inflammation and lipid accumulation in diet-induced obese mice
Source: eLife. 2022 Feb 9;11:e72182. doi: 10.7554/eLife.72182 (PMC8828050; doi:10.7554/eLife.72182)
Supplement: Figure 4—source data 1. [file elife-72182-fig4-data1.zip › Figure 4-source data1/Figure 4a-raw data.xlsx]

## Sheet: 工作表2
	HFD	Nano
Acat1	0.549016	-0.514191
Aldh1a1	0.345886	-0.762525
Apoa4	4.28842	2.06064
Apoc2	1.42063	0.308538
Apom	-0.906128	1.07852
Bhmt	1.97729	-0.888303
C3	-0.865843	0.206613
C8a	-0.595883	0.736716
Calr	0.731609	-0.350275
Car3	2.13699	-0.406706
Creg1	-1.02192	-0.472647
Cyp1a2	-1.42906	-0.59341
Cyp2a12	0.325775	-0.919715
Cyp2c44	-1.49567	-0.429004
Cyp3a25	-1.09776	-0.847241
Cyp4a10	-1.71725	-1.00222
Cyp4a14	-2.88644	-0.686481
Ehhadh	-1.35198	-0.530128
Elovl5	1.44289	0.0438578
Fgl1	-0.199473	1.76306
G0s2	1.77145	1.14137
Hamp	-1.24105	0.144544
Hamp2	0.859535	-0.990526
Hsd17b10	0.56965	-0.457911
Igfbp2	-2.2537	0.29827
Inmt	0.755922	-0.972116
Itih3	-0.455726	0.708183
Itih4	-0.330618	0.797569
Lrg1	0.0392999	1.54069
Mdh1	0.360838	-0.657013
Mt1	-0.710787	1.21077
Mt2	-1.33063	0.917943
Mup1	-2.82965	-1.48801
Mup11	-1.74252	-0.372461
Mup12	-1.87528	-0.370553
Mup14	-3.80973	-1.25035
Mup15	-3.61174	-0.879581
Mup18	1.48104	-0.934646
Mup20	0.455724	-0.709697
Mup7	-4.52407	-0.241707
Pck1	-1.21651	-0.362735
Retsat	-1.345	-0.624618
Rnase4	-0.760369	0.910559
Scd1	-0.0343935	-1.63141
Serpina1e	-3.76484	0.575056
Tat	-1.75677	-1.07053
Thrsp	4.12663	1.39759
Tmem176a	1.152	0.687089
Ugt2b5	-1.19934	-0.760248
