# Supplementary material for: Covalent inhibition of endoplasmic reticulum chaperone GRP78 disconnects the transduction of ER stress signals to inflammation and lipid accumulation in diet-induced obese mice
Source: eLife. 2022 Feb 9;11:e72182. doi: 10.7554/eLife.72182 (PMC8828050; doi:10.7554/eLife.72182)
Supplement: Figure 4—source data 1. [file elife-72182-fig4-data1.zip › Figure 4-source data1/Figure 4b-raw data.xlsx]

## Sheet: selected terms
Category	Term	Genes	Count	%	PValue	minus log10 (pvalue)	List Total	Pop Hits	Pop Total	Fold Enrichment	Bonferroni	Benjamini	FDR
GOTERM_BP_DIRECT	hyaluronan metabolic process	ITIH4, ITIH3	2	0.0466853	0.0318843	1.49642	46	13	18082	60.4749	0.999946	0.264219	35.1873
KEGG_PATHWAY	Complement and coagulation cascades	C8A, C3, SERPINA1E	3	0.070028	0.026873	1.57068	27	76	7691	11.2442	0.859328	0.130724	24.6888
GOTERM_BP_DIRECT	response to estradiol	CYP1A2, CALR, IGFBP2	3	0.070028	0.0261697	1.5822	46	101	18082	11.6759	0.999676	0.249462	29.8757
GOTERM_BP_DIRECT	complement activation, alternative pathway	C8A, C3	2	0.0466853	0.0246158	1.60879	46	10	18082	78.6174	0.999475	0.24399	28.3633
GOTERM_BP_DIRECT	detoxification of copper ion	MT2, MT1	2	0.0466853	0.00991837	2.00356	46	4	18082	196.543	0.951212	0.128278	12.4888
GOTERM_BP_DIRECT	cellular response to starvation	MUP1, RNASE4, MUP12	3	0.070028	0.00978094	2.00962	46	60	18082	19.6543	0.949116	0.132222	12.3261
GOTERM_MF_DIRECT	iron channel inhibitor activity	HAMP2, HAMP	2	0.0466853	0.00526661	2.27847	47	2	17446	371.191	0.539866	0.0579629	6.09043
GOTERM_BP_DIRECT	GO:0034445~negative regulation of plasma lipoprotein particle oxidation	APOA4, APOM	2	0.0466853	0.00497127	2.30353	46	2	18082	393.087	0.779101	0.0764002	6.45222
GOTERM_BP_DIRECT	cholesterol efflux	APOA4, APOC2, APOM	3	0.070028	0.00219688	2.65819	46	28	18082	42.1165	0.486439	0.0384408	2.90048
KEGG_PATHWAY	Fatty acid degradation	CYP4A10, EHHADH, CYP4A14, ACAT1	4	0.0933707	0.000570037	3.2441	27	49	7691	23.2532	0.040223	0.00817725	0.591749
KEGG_PATHWAY	Tryptophan metabolism	EHHADH, CYP1A2, ACAT1, INMT	4	0.0933707	0.000503944	3.29762	27	47	7691	24.2427	0.0356424	0.00903225	0.523302
KEGG_PATHWAY	PPAR signaling pathway	CYP4A10, SCD1, EHHADH, CYP4A14, PCK1	5	0.116713	0.000136352	3.86534	27	80	7691	17.8032	0.00977001	0.00326733	0.141835
GOTERM_BP_DIRECT	lipid metabolic process	SCD1, ELOVL5, C3, EHHADH, APOC2, CYP1A2, THRSP, PCK1	8	0.186741	0.00012778	3.89354	46	459	18082	6.85119	0.0379797	0.00257798	0.170876
GOTERM_BP_DIRECT	positive regulation of protein kinase B signaling	MUP20, MUP1, MUP18, MUP12, MUP11	5	0.116713	9.79448e-05	4.00902	46	97	18082	20.2622	0.0292427	0.00211766	0.131003
GOTERM_BP_DIRECT	response to stilbenoid	APOA4, MUP1, FGL1, MUP12	4	0.0933707	3.1882e-05	4.49645	46	25	18082	62.8939	0.00961388	0.000742831	0.0426602
KEGG_PATHWAY	Metabolic pathways	HSD17B10, CYP3A25, CYP2C44, EHHADH, CYP1A2, ACAT1, TAT, PCK1, CYP2A12, CYP4A10, ALDH1A1, BHMT, UGT2B5, CYP4A14, MDH1	15	0.35014	1.39472e-05	4.85551	27	1269	7691	3.36704	0.0010037	0.000501975	0.0145163
GOTERM_MF_DIRECT	monooxygenase activity	CYP4A10, CYP2A12, CYP3A25, CYP2C44, CYP1A2, CYP4A14	6	0.140056	9.27652e-06	5.03261	47	108	17446	20.6217	0.00136273	0.000170442	0.0110384
GOTERM_MF_DIRECT	transporter activity	MUP7, MUP20, MUP1, MUP18, MUP15, MUP14, MUP12, MUP11	8	0.186741	1.48244e-06	5.82902	47	217	17446	13.6845	0.000217895	3.63191e-05	0.00176408
GOTERM_MF_DIRECT	iron ion binding	CYP4A10, CYP2A12, SCD1, CYP3A25, CYP2C44, CYP1A2, CALR, CYP4A14	8	0.186741	1.26872e-06	5.89663	47	212	17446	14.0072	0.000186485	3.72998e-05	0.00150976
GOTERM_BP_DIRECT	oxidation-reduction process	CYP4A10, CYP2A12, ALDH1A1, SCD1, HSD17B10, CYP3A25, EHHADH, CREG1, CYP1A2, CYP4A14, RETSAT, MDH1	12	0.280112	5.84869e-07	6.23294	46	676	18082	6.97787	0.0001772	2.21517e-05	0.000782744
GOTERM_MF_DIRECT	oxidoreductase activity	CYP4A10, CYP2A12, ALDH1A1, SCD1, HSD17B10, CYP3A25, EHHADH, CREG1, CYP1A2, CYP4A14, RETSAT, MDH1	12	0.280112	3.46415e-07	6.4604	47	604	17446	7.37467	5.09217e-05	1.27307e-05	0.00041223
GOTERM_BP_DIRECT	positive regulation of glucose metabolic process	MUP20, MUP1, MUP18, MUP12, MUP11	5	0.116713	1.94178e-07	6.7118	46	21	18082	93.5921	5.88343e-05	1.47089e-05	0.000259874
GOTERM_BP_DIRECT	negative regulation of lipid storage	MUP20, MUP1, MUP18, MUP12, MUP11	5	0.116713	1.26211e-07	6.8989	46	19	18082	103.444	3.82412e-05	1.27472e-05	0.000168912
GOTERM_BP_DIRECT	positive regulation of lipid metabolic process	MUP20, MUP1, MUP18, MUP12, MUP11	5	0.116713	4.47713e-08	7.349	46	15	18082	131.029	1.35656e-05	1.35656e-05	5.99187e-05
KEGG_PATHWAY	Retinol metabolism	CYP4A10, CYP2A12, ALDH1A1, CYP3A25, CYP2C44, UGT2B5, CYP1A2, CYP4A14, RETSAT	9	0.210084	3.07861e-10	9.51165	27	89	7691	28.8052	2.2166e-08	2.2166e-08	3.20445e-07
