# Supplementary material for: Covalent inhibition of endoplasmic reticulum chaperone GRP78 disconnects the transduction of ER stress signals to inflammation and lipid accumulation in diet-induced obese mice
Source: eLife. 2022 Feb 9;11:e72182. doi: 10.7554/eLife.72182 (PMC8828050; doi:10.7554/eLife.72182)
Supplement: Figure 4—source data 1. [file elife-72182-fig4-data1.zip › Figure 4-source data1/Figure 4c-raw data2.xlsx]

## Sheet: activation
protein A	protein B	mode	action	a acts on b	Is directional	Score		String
Apoc2	Apoa4	activation	activation	t	t	910		c2 activates a4
Apoa4	Apoc2	activation	activation	t	f	910
Apoa4	Apoc2	activation	activation	t	f	910
Apoc2	Apoa4	activation	activation	t	t	910

## Sheet: binding
protein A	protein B	mode	action	a acts on b	Is directional	Score
Acat1	Ehhadh	binding		f	f	278
Aldh1a1	Cyp2a12	binding		f	f	662
Ehhadh	Hsd17b10	binding		f	f	815
Ehhadh	Acat1	binding		f	f	278
Aldh1a1	Cyp2a12	binding		f	f	662
C3	C8a	binding		f	f	305
Aldh1a1	Cyp2c44	binding		f	f	662
Aldh1a1	Cyp2c44	binding		f	f	662
Apom	Apoa4	binding		f	f	750
Apom	Apoc2	binding		f	f	738
Aldh1a1	Cyp3a25	binding		f	f	662
Aldh1a1	Cyp3a25	binding		f	f	662
Aldh1a1	Cyp4a10	binding		f	f	662
Aldh1a1	Cyp4a10	binding		f	f	662
Aldh1a1	Cyp4a14	binding		f	f	662
Aldh1a1	Cyp4a14	binding		f	f	662
Cyp2c44	Cyp4a14	binding		f	f	689
Cyp2c44	Cyp1a2	binding		f	f	657
Cyp2c44	Cyp4a10	binding		f	f	658
Cyp2c44	Cyp3a25	binding		f	f	663
Cyp2c44	Ugt2b5	binding		f	f	657
Cyp2c44	Aldh1a1	binding		f	f	662
Aldh1a1	Pck1	binding		f	f	154
Hsd17b10	Ehhadh	binding		f	f	815
Aldh1a1	Pck1	binding		f	f	154
Aldh1a1	Ugt2b5	binding		f	f	657
Pck1	Aldh1a1	binding		f	f	154
Pck1	Mdh1	binding		f	f	394
Aldh1a1	Ugt2b5	binding		f	f	657
Apoa4	Apoc2	binding		f	f	910
Apoa4	Apom	binding		f	f	750
Apoc2	Apoa4	binding		f	f	910
Apoc2	Apoa4	binding		f	f	910
Apoc2	Apom	binding		f	f	738
Apoc2	Apom	binding		f	f	738
Cyp4a14	Cyp2c44	binding		f	f	689
Cyp4a14	Cyp1a2	binding		f	f	666
Cyp4a14	Cyp4a10	binding		f	f	650
Cyp4a14	Cyp3a25	binding		f	f	670
Cyp4a14	Ugt2b5	binding		f	f	658
Cyp4a14	Cyp2a12	binding		f	f	658
Cyp4a14	Aldh1a1	binding		f	f	662
Apom	Apoc2	binding		f	f	738
Mt1	Mt2	binding		f	f	800
Mt2	Mt1	binding		f	f	800
Mt1	Mt2	binding		f	f	800
C3	C8a	binding		f	f	305
Acat1	Ehhadh	binding		f	f	278
Apom	Apoa4	binding		f	f	750
C8a	C3	binding		f	f	305
Apoa4	Apom	binding		f	f	750
Apoa4	Apoc2	binding		f	f	910
C8a	C3	binding		f	f	305
Cyp1a2	Cyp2a12	binding		f	f	657
Cyp1a2	Cyp2a12	binding		f	f	657
Cyp1a2	Cyp2c44	binding		f	f	657
Cyp1a2	Cyp2c44	binding		f	f	657
Cyp1a2	Cyp3a25	binding		f	f	663
Cyp1a2	Cyp3a25	binding		f	f	663
Cyp1a2	Cyp4a10	binding		f	f	658
Cyp1a2	Cyp4a10	binding		f	f	658
Cyp1a2	Cyp4a14	binding		f	f	666
Cyp1a2	Cyp4a14	binding		f	f	666
Cyp1a2	Ugt2b5	binding		f	f	663
Cyp1a2	Ugt2b5	binding		f	f	663
Cyp2a12	Aldh1a1	binding		f	f	662
Cyp2a12	Aldh1a1	binding		f	f	662
Cyp2a12	Cyp1a2	binding		f	f	657
Cyp2a12	Cyp1a2	binding		f	f	657
Cyp2a12	Cyp3a25	binding		f	f	661
Cyp2a12	Cyp3a25	binding		f	f	661
Cyp2a12	Cyp4a10	binding		f	f	658
Cyp2a12	Cyp4a10	binding		f	f	658
Cyp2a12	Cyp4a14	binding		f	f	658
Cyp2a12	Cyp4a14	binding		f	f	658
Cyp2a12	Ugt2b5	binding		f	f	657
Cyp2a12	Ugt2b5	binding		f	f	657
Cyp2c44	Aldh1a1	binding		f	f	662
Cyp2c44	Cyp1a2	binding		f	f	657
Cyp2c44	Cyp3a25	binding		f	f	663
Cyp2c44	Cyp4a10	binding		f	f	658
Cyp2c44	Cyp4a14	binding		f	f	689
Cyp2c44	Ugt2b5	binding		f	f	657
Cyp3a25	Aldh1a1	binding		f	f	662
Cyp3a25	Aldh1a1	binding		f	f	662
Cyp3a25	Cyp1a2	binding		f	f	663
Cyp3a25	Cyp1a2	binding		f	f	663
Cyp3a25	Cyp2a12	binding		f	f	661
Cyp3a25	Cyp2a12	binding		f	f	661
Cyp3a25	Cyp2c44	binding		f	f	663
Cyp3a25	Cyp2c44	binding		f	f	663
Cyp3a25	Cyp4a10	binding		f	f	670
Cyp3a25	Cyp4a10	binding		f	f	670
Cyp3a25	Cyp4a14	binding		f	f	670
Cyp3a25	Cyp4a14	binding		f	f	670
Cyp3a25	Ugt2b5	binding		f	f	659
Cyp3a25	Ugt2b5	binding		f	f	659
Cyp4a10	Aldh1a1	binding		f	f	662
Cyp4a10	Aldh1a1	binding		f	f	662
Cyp4a10	Cyp1a2	binding		f	f	658
Cyp4a10	Cyp1a2	binding		f	f	658
Cyp4a10	Cyp2a12	binding		f	f	658
Cyp4a10	Cyp2a12	binding		f	f	658
Cyp4a10	Cyp2c44	binding		f	f	658
Cyp4a10	Cyp2c44	binding		f	f	658
Cyp4a10	Cyp3a25	binding		f	f	670
Cyp4a10	Cyp3a25	binding		f	f	670
Cyp4a10	Cyp4a14	binding		f	f	650
Cyp4a10	Cyp4a14	binding		f	f	650
Cyp4a10	Ugt2b5	binding		f	f	658
Cyp4a10	Ugt2b5	binding		f	f	658
Cyp4a14	Aldh1a1	binding		f	f	662
Cyp4a14	Cyp1a2	binding		f	f	666
Cyp4a14	Cyp2a12	binding		f	f	658
Cyp4a14	Cyp2c44	binding		f	f	689
Cyp4a14	Cyp3a25	binding		f	f	670
Cyp4a14	Cyp4a10	binding		f	f	650
Cyp4a14	Ugt2b5	binding		f	f	658
Ehhadh	Hsd17b10	binding		f	f	815
Ehhadh	Acat1	binding		f	f	278
Hsd17b10	Ehhadh	binding		f	f	815
Mdh1	Pck1	binding		f	f	394
Mt2	Mt1	binding		f	f	800
Pck1	Aldh1a1	binding		f	f	154
Pck1	Mdh1	binding		f	f	394
Ugt2b5	Aldh1a1	binding		f	f	657
Ugt2b5	Aldh1a1	binding		f	f	657
Ugt2b5	Cyp1a2	binding		f	f	663
Ugt2b5	Cyp1a2	binding		f	f	663
Ugt2b5	Cyp2a12	binding		f	f	657
Ugt2b5	Cyp2a12	binding		f	f	657
Ugt2b5	Cyp2c44	binding		f	f	657
Ugt2b5	Cyp2c44	binding		f	f	657
Ugt2b5	Cyp3a25	binding		f	f	659
Ugt2b5	Cyp3a25	binding		f	f	659
Mdh1	Pck1	binding		f	f	394
Ugt2b5	Cyp4a10	binding		f	f	658
Ugt2b5	Cyp4a10	binding		f	f	658
Ugt2b5	Cyp4a14	binding		f	f	658
Ugt2b5	Cyp4a14	binding		f	f	658

## Sheet: catalysis
protein A	protein B	mode	action	a acts on b	Is directional	Score
Apoa4	Itih3	catalysis		t	f	195		Apoa4 catalysis Itih4
Apoa4	Itih3	catalysis		t	t	195		Apoa4 catalysis Serpina1e
Itih3	Apoa4	catalysis		t	f	195		Serpina1e catalysis C3
Itih3	Apoa4	catalysis		t	t	195		C3 catalysis Itih4
C3	Itih4	catalysis		t	f	171
C3	Itih4	catalysis		t	t	171
Apoa4	Itih4	catalysis		t	f	167
Apoa4	Itih4	catalysis		t	t	167
Serpina1e	Itih4	catalysis		t	f	163
Serpina1e	Itih4	catalysis		t	t	163
Itih4	C3	catalysis		t	f	171
Itih4	C3	catalysis		t	t	171
Itih4	Apoa4	catalysis		t	f	167
Itih4	Apoa4	catalysis		t	t	167
Itih4	Serpina1e	catalysis		t	f	163
Itih4	Serpina1e	catalysis		t	t	163
Itih4	C3	catalysis		t	f	171
Itih4	C3	catalysis		t	t	171
Serpina1e	C3	catalysis		t	f	914
Serpina1e	C3	catalysis		t	t	914
C3	Itih4	catalysis		t	f	171
C3	Itih4	catalysis		t	t	171
C3	Serpina1e	catalysis		t	f	914
C3	Serpina1e	catalysis		t	t	914
Itih3	Apoa4	catalysis		t	f	195
Itih3	Apoa4	catalysis		t	t	195
Itih4	Apoa4	catalysis		t	f	167
Itih4	Apoa4	catalysis		t	t	167
Serpina1e	Apoa4	catalysis		t	f	150
Serpina1e	Apoa4	catalysis		t	t	150
Apoa4	Itih3	catalysis		t	f	195
Apoa4	Itih3	catalysis		t	t	195
Apoa4	Itih4	catalysis		t	f	167
Apoa4	Itih4	catalysis		t	t	167
Apoa4	Serpina1e	catalysis		t	f	150
Apoa4	Serpina1e	catalysis		t	t	150
Itih4	Serpina1e	catalysis		t	f	163
Itih4	Serpina1e	catalysis		t	t	163
C3	Serpina1e	catalysis		t	f	914
C3	Serpina1e	catalysis		t	t	914
Apoa4	Serpina1e	catalysis		t	f	150
Apoa4	Serpina1e	catalysis		t	t	150
Serpina1e	Itih4	catalysis		t	f	163
Serpina1e	Itih4	catalysis		t	t	163
Serpina1e	C3	catalysis		t	f	914
Serpina1e	C3	catalysis		t	t	914
Serpina1e	Apoa4	catalysis		t	f	150
Serpina1e	Apoa4	catalysis		t	t	150

## Sheet: inhibition
protein A	protein B	mode	action	a acts on b	Is directional	Score
C8a	C3	inhibition	inhibition	t	f	305		C8a and C3 inhibit each other
C8a	C3	inhibition	inhibition	t	t	305
C3	C8a	inhibition	inhibition	t	f	305
C3	C8a	inhibition	inhibition	t	t	305
C3	C8a	inhibition	inhibition	t	f	305
C3	C8a	inhibition	inhibition	t	t	305
C8a	C3	inhibition	inhibition	t	f	305
C8a	C3	inhibition	inhibition	t	t	305

## Sheet: reaction
protein A	protein B	mode	action	a acts on b	Is directional	Score
Apoa4	Itih3	reaction		t	f	195		Creg1 reacts with C3
Apoa4	Itih3	reaction		t	t	195		C3 reacts with Itih4
Apoa4	Itih4	reaction		t	f	167		C3 reacts with Serpina1e
Apoa4	Itih4	reaction		t	t	167		C3 reacts with C8a
Apoa4	Itih3	reaction		t	f	195		Itih4 reacts with Apoa4
Apoa4	Itih3	reaction		t	t	195		Itih4 reacts with Itih3
Apoa4	Itih4	reaction		t	f	167		Itih3 reacts with Apoa4
Apoa4	Itih4	reaction		t	t	167		Serpina1e reactst with Apoa4
Apoa4	Serpina1e	reaction		t	f	150		Apoa4 reactst with Apoc2
Apoa4	Serpina1e	reaction		t	t	150
Apoa4	Apoc2	reaction		f	f	910
Apoa4	Apoc2	reaction		t	f	910
Apoa4	Apoc2	reaction		t	t	910
Apoa4	Serpina1e	reaction		t	f	150
Apoa4	Serpina1e	reaction		t	t	150
Apoa4	Apoc2	reaction		f	f	910
Apoa4	Apoc2	reaction		t	f	910
Apoa4	Apoc2	reaction		t	t	910
Apoc2	Apoa4	reaction		f	f	910
Apoc2	Apoa4	reaction		t	f	910
Apoc2	Apoa4	reaction		t	t	910
Apoc2	Apoa4	reaction		f	f	910
Apoc2	Apoa4	reaction		t	f	910
Apoc2	Apoa4	reaction		t	t	910
C3	Itih4	reaction		t	f	171
C3	Itih4	reaction		t	t	171
C3	Itih4	reaction		t	f	171
C3	Itih4	reaction		t	t	171
C3	C8a	reaction		f	f	305
C3	C8a	reaction		t	f	305
C3	C8a	reaction		t	t	305
C3	Serpina1e	reaction		t	f	914
C3	Serpina1e	reaction		t	t	914
C3	Creg1	reaction		t	f	911
C3	Creg1	reaction		t	t	911
C3	C8a	reaction		f	f	305
C3	C8a	reaction		t	f	305
C3	C8a	reaction		t	t	305
C3	Serpina1e	reaction		t	f	914
C3	Serpina1e	reaction		t	t	914
C3	Creg1	reaction		t	f	911
C3	Creg1	reaction		t	t	911
C8a	C3	reaction		f	f	305
C8a	C3	reaction		t	f	305
C8a	C3	reaction		t	t	305
C8a	C3	reaction		f	f	305
C8a	C3	reaction		t	f	305
C8a	C3	reaction		t	t	305
Creg1	C3	reaction		t	f	911
Creg1	C3	reaction		t	t	911
Creg1	C3	reaction		t	f	911
Creg1	C3	reaction		t	t	911
Itih3	Itih4	reaction		t	f	901
Itih3	Itih4	reaction		t	t	901
Itih3	Apoa4	reaction		t	f	195
Itih3	Apoa4	reaction		t	t	195
Itih3	Itih4	reaction		t	f	901
Itih3	Itih4	reaction		t	t	901
Itih3	Apoa4	reaction		t	f	195
Itih3	Apoa4	reaction		t	t	195
Itih4	Itih3	reaction		t	f	901
Itih4	Itih3	reaction		t	t	901
Itih4	Itih3	reaction		t	f	901
Itih4	Itih3	reaction		t	t	901
Itih4	C3	reaction		t	f	171
Itih4	C3	reaction		t	t	171
Itih4	Apoa4	reaction		t	f	167
Itih4	Apoa4	reaction		t	t	167
Itih4	Serpina1e	reaction		t	f	163
Itih4	Serpina1e	reaction		t	t	163
Itih4	C3	reaction		t	f	171
Itih4	C3	reaction		t	t	171
Itih4	Apoa4	reaction		t	f	167
Itih4	Apoa4	reaction		t	t	167
Itih4	Serpina1e	reaction		t	f	163
Itih4	Serpina1e	reaction		t	t	163
Serpina1e	Itih4	reaction		t	f	163
Serpina1e	Itih4	reaction		t	t	163
Serpina1e	C3	reaction		t	f	914
Serpina1e	C3	reaction		t	t	914
Serpina1e	Apoa4	reaction		t	f	150
Serpina1e	Apoa4	reaction		t	t	150
Serpina1e	Itih4	reaction		t	f	163
Serpina1e	Itih4	reaction		t	t	163
Serpina1e	C3	reaction		t	f	914
Serpina1e	C3	reaction		t	t	914
Serpina1e	Apoa4	reaction		t	f	150
Serpina1e	Apoa4	reaction		t	t	150
