# Supplementary material for: Covalent inhibition of endoplasmic reticulum chaperone GRP78 disconnects the transduction of ER stress signals to inflammation and lipid accumulation in diet-induced obese mice
Source: eLife. 2022 Feb 9;11:e72182. doi: 10.7554/eLife.72182 (PMC8828050; doi:10.7554/eLife.72182)
Supplement: Figure 4—source data 2. [file elife-72182-fig4-data2.zip › Figure 4-source data2/Table 1 DEG list for comparison Ctrl-VS-HFD.NOIseq_Method.txt]

GeneID	Length	Ctrl-Expression	HFD-Expression	log2FoldChange(HFD/Ctrl)	Probability	Up/Down-Regulation(HFD/Ctrl)	Symbol	Cellular Component	Molecular Function	Biological Process	Kegg Orthology	Nr Description
13666	4394	2.64	3.43	0.377670647	0.965586612	*	Eif2ak3	NA	NA	NA	K08860//eukaryotic translation initiation factor 2-alpha kinase 3 [EC:2.7.11.1]	NA
219150	8219	4.786666667	4.946666667	0.047435343	0.109571847	*	Hmbox1	GO:0043231//intracellular membrane-bounded organelle;GO:0005634//nucleus;GO:0005654//nucleoplasm;GO:0000784//nuclear chromosome, telomeric region;GO:0016604//nuclear body;GO:0005829//cytosol;GO:0005697//telomerase holoenzyme complex;GO:0005737//cytoplasm	GO:0003691//double-stranded telomeric DNA binding;GO:0003677//DNA binding;GO:0042802//identical protein binding;GO:0003720//telomerase activity;GO:0001071//null;GO:0042162//telomeric DNA binding;GO:0043565//sequence-specific DNA binding;GO:0032403//protein complex binding	GO:0045892//negative regulation of transcription, DNA-templated;GO:0006351//transcription, DNA-templated;GO:0051973//positive regulation of telomerase activity;GO:0035563//positive regulation of chromatin binding;GO:0045893//positive regulation of transcription, DNA-templated;GO:0000122//negative regulation of transcription from RNA polymerase II promoter;GO:0032212//positive regulation of telome…	K08034//transcription factor 2, hepatocyte nuclear factor 1-beta;K08647//pappalysin-2 [EC:3.4.24.-];K08036//transcription factor 1, hepatocyte nuclear factor 1-alpha	NP_001334556.1//homeobox-containing protein 1 isoform 3 [Mus musculus];XP_011243335.1//PREDICTED: homeobox-containing protein 1 isoform X5 [Mus musculus];XP_011243337.1//PREDICTED: homeobox-containing protein 1 isoform X9 [Mus musculus];XP_010806024.1//PREDICTED: homeobox-containing protein 1 isoform X5 [Bos taurus];XP_008247297.1//PREDICTED: homeobox-containing protein 1 isoform X3 [Oryctolagus …
142688	2756	16.05333333	14.3	-0.166857744	0.769124451	*	Asb13	GO:0005622//intracellular	GO:0005488//binding	GO:0007165//signal transduction;GO:0032446//protein modification by small protein conjugation;GO:0016567//protein ubiquitination;GO:0035556//intracellular signal transduction	K10335//ankyrin repeat and SOCS box protein 13	XP_002721734.1//PREDICTED: ankyrin repeat and SOCS box protein 13 [Oryctolagus cuniculus];gi|30231208|ref|NP_840068.1|//ankyrin repeat and SOCS box protein 13 isoform 1 [Mus musculus];gi|850311636|ref|XP_012862695.1|//PREDICTED: ankyrin repeat and SOCS box protein 13 [Echinops telfairi]
52028	5646	0.253333333	0.313333333	0.306661338	NA	*	Bbs1	GO:0044424//intracellular part;GO:0031090//organelle membrane;GO:0043234//protein complex	GO:0005488//binding	GO:0006886//intracellular protein transport;GO:0042384//null;GO:0007601//visual perception;GO:0001894//tissue homeostasis	K16746//Bardet-Biedl syndrome 1 protein	gi|148701131|gb|EDL33078.1|//mCG8379 [Mus musculus]
246293	3163	0.47	0.873333333	0.893871649	NA	*	Klhl8	NA	NA	NA	K10446//kelch-like protein 8	gi|26340692|dbj|BAC34008.1|//unnamed protein product [Mus musculus]
217207	4344	4.706666667	4.52	-0.05838291	0.168009399	*	Dhx8	GO:0005681//spliceosomal complex	GO:0042623//ATPase activity, coupled;GO:0003676//nucleic acid binding;GO:0032550//purine ribonucleoside binding	GO:0006396//RNA processing	K12818//ATP-dependent RNA helicase DHX8/PRP22 [EC:3.6.4.13]	gi|149054338|gb|EDM06155.1|//DEAH (Asp-Glu-Ala-His) box polypeptide 8 [Rattus norvegicus]
67525	3216	0.566666667	0.3	-0.91753784	NA	*	Trim62	GO:0044464//cell part	GO:0046914//transition metal ion binding	NA	K12030//tripartite motif-containing protein 62 [EC:2.3.2.27]	gi|694884802|ref|XP_009451488.1|//PREDICTED: E3 ubiquitin-protein ligase TRIM62 [Pan troglodytes]
74905	614	0.01	0.06	2.584962501	NA	*	4930477N07Rik	NA	NA	NA	NA	NA
54638	2274	8.09	6.166666667	-0.391648838	0.938819818	*	Ccdc22	NA	NA	NA	NA	gi|148701955|gb|EDL33902.1|//coiled-coil domain containing 22, isoform CRA_b, partial [Mus musculus]
434215	3817	2.133333333	2.526666667	0.244125943	0.8535533	*	Lrrc32	NA	NA	NA	K01384//wingless-type MMTV integration site family, member 11;K17256//insulin-like growth factor-binding protein complex acid labile subunit	XP_021023369.1//leucine-rich repeat-containing protein 32 [Mus caroli]
108888	2784	18.58666667	19.27666667	0.052587541	0.284091282	*	Atad3a	GO:0005759//mitochondrial matrix;GO:0031224//intrinsic component of membrane;GO:0042645//mitochondrial nucleoid;GO:0005743//mitochondrial inner membrane;GO:0016021//integral component of membrane;GO:0005739//mitochondrion;GO:0019866//organelle inner membrane	GO:0005524//ATP binding;GO:0016462//pyrophosphatase activity;GO:0032550//purine ribonucleoside binding	GO:0040007//growth;GO:0043066//negative regulation of apoptotic process;GO:0016049//cell growth;GO:0006915//apoptotic process	K17681//ATPase family AAA domain-containing protein 3A/B	gi|239985513|ref|NP_849534.2|//ATPase family AAA domain-containing protein 3 [Mus musculus];BAD32419.1//mKIAA1273 protein, partial [Mus musculus]
74376	8280	0.01	0.016666667	0.736965594	NA	*	Myo18b	GO:0031981//nuclear lumen;GO:0016459//myosin complex;GO:0005737//cytoplasm	GO:0005488//binding	NA	K10362//myosin XVIII	gi|291327510|ref|NP_083177.2|//unconventional myosin-XVIIIb [Mus musculus]
17773	1186	1.453333333	4.406666667	1.600322137	0.997741699	Up	Mtnr1a	GO:0005887//integral component of plasma membrane;GO:0043234//protein complex;GO:0016021//integral component of membrane;GO:0043235//receptor complex	GO:0097159//organic cyclic compound binding;GO:0008502//melatonin receptor activity;GO:0042562//hormone binding;GO:0005488//binding;GO:0004930//G-protein coupled receptor activity	GO:0006182//cGMP biosynthetic process;GO:0007623//circadian rhythm;GO:0007166//cell surface receptor signaling pathway;GO:0048511//rhythmic process;GO:0030828//positive regulation of cGMP biosynthetic process	K04285//melatonin receptor type 1A	NP_032665.1//melatonin receptor type 1A [Mus musculus];gi|6678954|ref|NP_032665.1|//melatonin receptor type 1A [Mus musculus]
12798	1800	1.186666667	2.366666667	0.995941783	0.99801666	*	Cnn2	GO:0030054//cell junction;GO:0032432//actin filament bundle	GO:0008092//cytoskeletal protein binding	GO:0009611//response to wounding;GO:0009612//response to mechanical stimulus;GO:0016477//cell migration;GO:0030036//actin cytoskeleton organization;GO:0010467//gene expression;GO:0008283//cell proliferation;GO:0048534//hematopoietic or lymphoid organ development;GO:0006909//phagocytosis	K07441//beta-1,4-N-acetylglucosaminyltransferase [EC:2.4.1.141];K06712//butyrophilin;K20526//transgelin	gi|6680952|ref|NP_031751.1|//calponin-2 [Mus musculus]
66271	797	23.38666667	32.16666667	0.459880195	0.995707398	*	Tmem126a	GO:0043231//intracellular membrane-bounded organelle;GO:0031224//intrinsic component of membrane;GO:0005743//mitochondrial inner membrane;GO:0016021//integral component of membrane;GO:0005739//mitochondrion	NA	GO:0021545//cranial nerve development;GO:0021554//optic nerve development	K18157//transmembrane protein 126A	NP_079736.1//transmembrane protein 126A [Mus musculus];gi|13384870|ref|NP_079736.1|//transmembrane protein 126A [Mus musculus]
71174	1285	0.036666667	0.143333333	1.966833136	NA	*	4933416M06Rik	NA	NA	NA	NA	NA
66454	954	6.11	7.603333333	0.315459661	0.972059442	*	Nmnat1	GO:0043231//intracellular membrane-bounded organelle	GO:0070566//adenylyltransferase activity	GO:0019359//nicotinamide nucleotide biosynthetic process;GO:0006950//response to stress	K06210//nicotinamide mononucleotide adenylyltransferase [EC:2.7.7.1 2.7.7.18]	gi|10442021|gb|AAG17286.1|AF260925_1//D4COLE1E, partial [Mus musculus]
16590	5189	0.483333333	0.62	0.359249721	NA	*	Kit	GO:0031224//intrinsic component of membrane;GO:0044421//extracellular region part;GO:0030141//secretory granule;GO:0009986//cell surface;GO:0044459//plasma membrane part	GO:0043169//cation binding;GO:0042802//identical protein binding;GO:0019899//enzyme binding;GO:0032550//purine ribonucleoside binding;GO:0004714//transmembrane receptor protein tyrosine kinase activity	GO:0002279//mast cell activation involved in immune response;GO:0043405//regulation of MAP kinase activity;GO:0050931//pigment cell differentiation;GO:0090136//epithelial cell-cell adhesion;GO:0030036//actin cytoskeleton organization;GO:0044093//positive regulation of molecular function;GO:0007281//germ cell development;GO:0019827//stem cell population maintenance;GO:0002768//immune response-regu…	K05091//proto-oncogene tyrosine-protein kinase Kit [EC:2.7.10.1]	gi|170650719|ref|NP_066922.2|//mast/stem cell growth factor receptor Kit isoform 2 precursor [Mus musculus];gi|170650721|ref|NP_001116205.1|//mast/stem cell growth factor receptor Kit isoform 1 precursor [Mus musculus]
56554	1287	11.14666667	9.223333333	-0.273252203	0.666207899	*	Raet1d	GO:0009986//cell surface;GO:0046658//anchored component of plasma membrane	GO:0005102//receptor binding	GO:0002696//positive regulation of leukocyte activation;GO:0030101//natural killer cell activation;GO:0043330//response to exogenous dsRNA;GO:0045954//positive regulation of natural killer cell mediated cytotoxicity;GO:0032496//response to lipopolysaccharide;GO:0001819//positive regulation of cytokine production;GO:0006809//nitric oxide biosynthetic process	K07987//retinoic acid early transcript 1	gi|9910522|ref|NP_064414.1|//retinoic acid early-inducible protein 1-delta precursor [Mus musculus]
213452	6448	2.01	1.703333333	-0.238834711	0.769989511	*	Dstyk	GO:0031981//nuclear lumen;GO:0005856//cytoskeleton;GO:0016323//basolateral plasma membrane;GO:0016324//apical plasma membrane;GO:0005829//cytosol;GO:0030054//cell junction;GO:0005737//cytoplasm	GO:0004713//protein tyrosine kinase activity;GO:0004712//protein serine/threonine/tyrosine kinase activity;GO:0004674//protein serine/threonine kinase activity;GO:0005524//ATP binding;GO:0004672//protein kinase activity;GO:0032550//purine ribonucleoside binding	GO:0045743//positive regulation of fibroblast growth factor receptor signaling pathway;GO:0006464//cellular protein modification process;GO:0006468//protein phosphorylation;GO:0033674//positive regulation of kinase activity;GO:0070374//positive regulation of ERK1 and ERK2 cascade;GO:0043066//negative regulation of apoptotic process;GO:0035556//intracellular signal transduction;GO:0006796//phospha…	K16288//receptor-interacting serine/threonine-protein kinase 5 [EC:2.7.11.1]	gi|40556610|ref|NP_766104.2|//dual serine/threonine and tyrosine protein kinase [Mus musculus];EDL39678.1//receptor interacting protein kinase 5 [Mus musculus]
19092	4696	0.05	0.033333333	-0.584962501	NA	*	Prkg2	GO:0044459//plasma membrane part;GO:0044444//cytoplasmic part	GO:0030551//cyclic nucleotide binding;GO:0004690//cyclic nucleotide-dependent protein kinase activity;GO:0032550//purine ribonucleoside binding	GO:0007623//circadian rhythm;GO:0007154//cell communication;GO:0032768//regulation of monooxygenase activity;GO:0044710//null;GO:0006807//nitrogen compound metabolic process;GO:0006464//cellular protein modification process;GO:0006796//phosphate-containing compound metabolic process;GO:0007599//hemostasis	K19477//cGMP-dependent protein kinase 2 [EC:2.7.11.12]	gi|188219585|ref|NP_032952.3|//cGMP-dependent protein kinase 2 [Mus musculus]
229898	3021	0.316666667	0.763333333	1.26934818	NA	*	Gbp5	GO:0044424//intracellular part;GO:0031982//vesicle	GO:0017111//nucleoside-triphosphatase activity;GO:0032550//purine ribonucleoside binding	GO:0034341//response to interferon-gamma	K17339//atlastin [EC:3.6.5.-]	gi|148680114|gb|EDL12061.1|//mCG145180, isoform CRA_b, partial [Mus musculus]
72946	3395	7.526666667	6.813333333	-0.14365029	0.752530928	*	Lrrc47	NA	GO:0004812//aminoacyl-tRNA ligase activity;GO:0003676//nucleic acid binding	NA	K01890//phenylalanyl-tRNA synthetase beta chain [EC:6.1.1.20]	gi|41152116|ref|NP_957678.1|//leucine-rich repeat-containing protein 47 [Mus musculus]
19720	4204	4.47	3.856666667	-0.212920373	0.799641775	*	Trim27	GO:0031981//nuclear lumen;GO:0005635//nuclear envelope	GO:0019787//ubiquitin-like protein transferase activity;GO:0046914//transition metal ion binding;GO:0003676//nucleic acid binding	GO:0032446//protein modification by small protein conjugation;GO:0010629//negative regulation of gene expression;GO:0032609//interferon-gamma production;GO:0002250//adaptive immune response;GO:0006366//transcription from RNA polymerase II promoter;GO:0001933//negative regulation of protein phosphorylation;GO:0001818//negative regulation of cytokine production;GO:0050710//negative regulation of cy…	K12009//tripartite motif-containing protein 27 [EC:2.3.2.27]	gi|47122750|gb|AAH69924.1|//Tripartite motif-containing 27, partial [Mus musculus]
433070	2343	0.01	0.01	0	NA	*	Vmn2r96	NA	NA	NA	K04612//calcium-sensing receptor;K04613//vomeronasal 2 receptor	gi|569000915|ref|XP_006524642.1|//PREDICTED: vomeronasal 2, receptor 96 isoform X1 [Mus musculus]
66212	552	37.34666667	62.31	0.738484234	1	*	Sec61b	GO:0031224//intrinsic component of membrane;GO:0030867//rough endoplasmic reticulum membrane	GO:0008320//protein transmembrane transporter activity;GO:0019838//growth factor binding;GO:0043021//ribonucleoprotein complex binding	GO:0042590//antigen processing and presentation of exogenous peptide antigen via MHC class I;GO:0010467//gene expression;GO:0043161//proteasome-mediated ubiquitin-dependent protein catabolic process;GO:0006613//cotranslational protein targeting to membrane;GO:0006606//protein import into nucleus	K09481//protein transport protein SEC61 subunit beta	gi|148668529|gb|EDL00848.1|//mCG114989, partial [Mus musculus]
238276	6685	0.353333333	0.166666667	-1.084064265	NA	*	Akap5	NA	NA	NA	K16522//A-kinase anchor protein 5	gi|568979596|ref|XP_006515905.1|//PREDICTED: A-kinase anchor protein 5 isoform X1 [Mus musculus]
BGI_novel_G000632	583	0.033333333	0.06	0.847996907	NA	*	NA	NA	NA	NA	K02870//large subunit ribosomal protein L12e	XP_012003022.1//PREDICTED: 60S ribosomal protein L12 isoform X2 [Ovis aries musimon]
BGI_novel_G000336	445	0.063333333	0.146666667	1.211504105	NA	*	NA	GO:0005634//nucleus;GO:0005737//cytoplasm	GO:0008135//translation factor activity, RNA binding;GO:0003723//RNA binding;GO:0003743//translation initiation factor activity	GO:0006446//regulation of translational initiation;GO:0006950//response to stress;GO:0009048//dosage compensation by inactivation of X chromosome	K03113//translation initiation factor 1	ETE68217.1//Eukaryotic translation initiation factor 1, partial [Ophiophagus hannah]
93670	1248	0.016666667	0.016666667	0	NA	*	Tac4	NA	GO:0005515//protein binding	GO:0008015//blood circulation;GO:0007186//G-protein coupled receptor signaling pathway;GO:0002279//mast cell activation involved in immune response;GO:0046541//saliva secretion	K05241//tachykinin 4	gi|16716383|ref|NP_444323.1|//tachykinin-4 precursor [Mus musculus]
73230	3806	0.213333333	0.233333333	0.129283017	NA	*	Bmper	GO:0044421//extracellular region part	GO:0005488//binding	GO:0001932//regulation of protein phosphorylation;GO:0001775//cell activation;GO:0035295//tube development;GO:0030334//regulation of cell migration;GO:0043583//ear development;GO:0043410//positive regulation of MAPK cascade;GO:0030509//BMP signaling pathway;GO:0001935//endothelial cell proliferation	K18273//alpha-tectorin;K03900//von Willebrand factor	gi|24371216|ref|NP_082748.1|//BMP-binding endothelial regulator protein precursor [Mus musculus]
57390	850	0.02	0.02	0	NA	*	Psors1c2	NA	NA	NA	NA	gi|5731131|gb|AAD48782.1|AF159090_1//MHC psoriasis candidate protein [Mus musculus]
74477	4343	0.923333333	0.903333333	-0.031593125	NA	*	4933427D14Rik	GO:0005829//cytosol;GO:0005813//centrosome;GO:0034451//centriolar satellite	NA	GO:0071539//protein localization to centrosome;GO:0007099//centriole replication	K21765//protein moonraker	EDL12663.1//RIKEN cDNA 4933427D14, isoform CRA_c, partial [Mus musculus]
14729	2215	0.106666667	0.123333333	0.209453366	NA	*	Gp5	GO:0031224//intrinsic component of membrane;GO:0044464//cell part	GO:0005515//protein binding	GO:0031589//cell-substrate adhesion;GO:0010543//regulation of platelet activation	K06260//platelet glycoprotein V	gi|31982322|ref|NP_032174.2|//platelet glycoprotein V precursor [Mus musculus]
66586	1668	30.7	40.54666667	0.40134466	0.992973173	*	Crls1	NA	NA	NA	K08744//cardiolipin synthase (CMP-forming) [EC:2.7.8.41]	NA
16410	7054	3.17	2.976666667	-0.090785166	0.22897082	*	Itgav	GO:0035867//alphav-beta3 integrin-IGF-1-IGF1R complex;GO:0009986//cell surface;GO:0009897//external side of plasma membrane;GO:0005829//cytosol	GO:1990430//extracellular matrix protein binding;GO:0019960//C-X3-C chemokine binding;GO:0017134//fibroblast growth factor binding;GO:0050840//extracellular matrix binding	GO:0038027//apolipoprotein A-I-mediated signaling pathway;GO:0001525//angiogenesis;GO:0001568//blood vessel development;GO:0043277//apoptotic cell clearance	K06487//integrin alpha V	XP_006498870.1//PREDICTED: integrin alpha-V isoform X1 [Mus musculus]
224530	1991	57.62	93.93666667	0.70511874	1	*	Acat3	GO:0031981//nuclear lumen;GO:0044444//cytoplasmic part	GO:0003988//acetyl-CoA C-acyltransferase activity	GO:0044248//cellular catabolic process;GO:0007584//response to nutrient;GO:0070542//response to fatty acid;GO:0007417//central nervous system development	K00626//acetyl-CoA C-acetyltransferase [EC:2.3.1.9]	gi|110625948|ref|NP_694791.2|//acetyl-Coenzyme A acetyltransferase 3 [Mus musculus]
16622	862	0.016666667	0.01	-0.736965594	NA	*	Klk1b5	GO:0044421//extracellular region part	GO:0004175//endopeptidase activity;GO:0043169//cation binding;GO:0005102//receptor binding;GO:0004871//signal transducer activity	GO:0019538//protein metabolic process;GO:0043551//regulation of phosphatidylinositol 3-kinase activity;GO:0035556//intracellular signal transduction	K01325//tissue kallikrein [EC:3.4.21.35];K05451//nerve growth factor, alpha	gi|7949064|ref|NP_032482.1|//kallikrein 1-related peptidase b5 preproprotein [Mus musculus]
14610	1518	0.01	0.01	0	NA	*	Gja10	GO:0031224//intrinsic component of membrane;GO:0005921//gap junction	GO:0022829//wide pore channel activity	GO:0007399//nervous system development;GO:0019953//sexual reproduction;GO:0009314//response to radiation;GO:0007267//cell-cell signaling;GO:0007601//visual perception	K07631//gap junction alpha-10 protein	gi|117168289|ref|NP_034419.2|//gap junction alpha-10 protein precursor [Mus musculus]
100043235	910	0.013333333	0.01	-0.415037499	NA	*	Gm4305	GO:0005681//spliceosomal complex;GO:0043234//protein complex	GO:0043566//null	GO:0006406//mRNA export from nucleus;GO:0006396//RNA processing	K12881//THO complex subunit 4	gi|262263339|ref|NP_001160110.1|//uncharacterized protein LOC100043231 [Mus musculus]
100043772	6546	0.026666667	0.04	0.584962501	NA	*	Zfp850	NA	NA	NA	K09228//KRAB domain-containing zinc finger protein	gi|363807379|ref|NP_001241880.1|//zinc finger protein 850 [Mus musculus]
626848	5900	6.196666667	5.316666667	-0.220970346	0.84608984	*	Zfp971	GO:0005634//nucleus;GO:0005622//intracellular	GO:0043169//cation binding;GO:0046872//metal ion binding;GO:0003700//DNA binding transcription factor activity;GO:0003676//nucleic acid binding	GO:0006355//regulation of transcription, DNA-templated	K09228//KRAB domain-containing zinc finger protein	CAM27169.1//novel KRAB box and zinc finger, C2H2 type domain containing protein [Mus musculus];gi|755502181|ref|XP_011248138.1|//PREDICTED: zinc finger protein 431-like [Mus musculus];gi|294345400|ref|NP_001170870.1|//ethanol induced 1 isoform 1 [Mus musculus]
52055	4264	0.143333333	0.243333333	0.763559804	NA	*	Rab11fip5	GO:0010008//endosome membrane;GO:0005815//microtubule organizing center;GO:0031966//mitochondrial membrane	GO:0015631//tubulin binding	GO:0045184//establishment of protein localization	K12484//Rab11 family-interacting protein 1/2/5	gi|37360124|dbj|BAC98040.1|//mKIAA0857 protein [Mus musculus];gi|55743143|ref|NP_803417.3|//rab11 family-interacting protein 5 isoform 2 [Mus musculus]
18647	4928	0.203333333	0.386666667	0.927243658	NA	*	Cdk14	GO:0016020//membrane;GO:0043231//intracellular membrane-bounded organelle;GO:0000307//cyclin-dependent protein kinase holoenzyme complex;GO:0044444//cytoplasmic part	GO:0005515//protein binding;GO:0004674//protein serine/threonine kinase activity;GO:0032550//purine ribonucleoside binding	GO:0030111//regulation of Wnt signaling pathway;GO:0044772//mitotic cell cycle phase transition	K08821//cyclin-dependent kinase 14 [EC:2.7.11.22]	gi|37360116|dbj|BAC98036.1|//mKIAA0834 protein [Mus musculus];gi|161086911|ref|NP_035204.2|//cyclin-dependent kinase 14 isoform 1 [Mus musculus]
72486	3456	0.213333333	0.333333333	0.64385619	NA	*	Rnf219	NA	GO:0046914//transition metal ion binding	NA	NA	gi|88759344|ref|NP_080323.3|//RING finger protein 219 [Mus musculus]
20962	6748	7.546666667	7.786666667	0.045166316	0.121446596	*	Sycp3	GO:0000793//condensed chromosome;GO:0005634//nucleus;GO:0005654//nucleoplasm;GO:0000780//condensed nuclear chromosome, centromeric region;GO:0000800//lateral element;GO:0005694//chromosome;GO:0000775//chromosome, centromeric region;GO:0043073//germ cell nucleus;GO:0001673//male germ cell nucleus;GO:0000794//condensed nuclear chromosome;GO:0000795//synaptonemal complex;GO:0000802//transverse filam…	GO:0003677//DNA binding;GO:0046982//protein heterodimerization activity;GO:0003676//nucleic acid binding;GO:0046983//protein dimerization activity	GO:0000278//mitotic cell cycle;GO:0000087//mitotic M phase;GO:0043486//histone exchange;GO:0048232//male gamete generation;GO:0007283//spermatogenesis;GO:0035092//sperm chromatin condensation;GO:0051321//meiotic cell cycle;GO:0044237//cellular metabolic process;GO:0051026//chiasma assembly;GO:0007129//synapsis;GO:0016321//female meiosis chromosome segregation;GO:0051309//female meiosis chromosome…	K19528//synaptonemal complex protein 3	EDL21485.1//synaptonemal complex protein 3, isoform CRA_b, partial [Mus musculus];gi|226442799|ref|NP_035647.2|//synaptonemal complex protein 3 [Mus musculus]
99982	2758	3.733333333	4.173333333	0.16073583	0.677284166	*	Kdm1a	GO:0005634//nucleus;GO:0005654//nucleoplasm;GO:0000784//nuclear chromosome, telomeric region;GO:1990391//DNA repair complex;GO:0043234//protein complex;GO:0000790//nuclear chromatin	GO:0003677//DNA binding;GO:0061752//telomeric repeat-containing RNA binding;GO:0008168//methyltransferase activity;GO:0002039//p53 binding;GO:0034648//histone demethylase activity (H3-dimethyl-K4 specific);GO:0030374//ligand-dependent nuclear receptor transcription coactivator activity;GO:0050660//flavin adenine dinucleotide binding;GO:0042162//telomeric DNA binding;GO:0050681//androgen receptor …	GO:0006355//regulation of transcription, DNA-templated;GO:0043433//negative regulation of DNA binding transcription factor activity;GO:0035563//positive regulation of chromatin binding;GO:0034720//histone H3-K4 demethylation;GO:0010569//regulation of double-strand break repair via homologous recombination;GO:0071320//cellular response to cAMP;GO:0000122//negative regulation of transcription from …	K11450//lysine-specific histone demethylase 1A [EC:1.-.-.-]	gi|37360004|dbj|BAC97980.1|//mKIAA0601 protein [Mus musculus];XP_012803981.1//PREDICTED: lysine-specific histone demethylase 1A [Jaculus jaculus];XP_013375040.1//PREDICTED: lysine-specific histone demethylase 1A isoform X1 [Chinchilla lanigera]
27275	3974	1.903333333	2.316666667	0.283522232	0.902642366	*	Nufip1	GO:0005840//ribosome;GO:0034399//nuclear periphery;GO:0043234//protein complex;GO:0000790//nuclear chromatin;GO:0044456//synapse part	GO:0003723//RNA binding;GO:0005515//protein binding;GO:0046914//transition metal ion binding	GO:0000491//small nucleolar ribonucleoprotein complex assembly;GO:0006366//transcription from RNA polymerase II promoter	K17337//cellular retinoic acid-binding protein 1	gi|7305335|ref|NP_038773.1|//nuclear fragile X mental retardation-interacting protein 1 [Mus musculus]
231050	1049	117.2466667	145.2833333	0.309322301	0.997321453	*	Galnt11	GO:0031224//intrinsic component of membrane;GO:0043231//intracellular membrane-bounded organelle	GO:0008376//acetylgalactosaminyltransferase activity	GO:0006464//cellular protein modification process	K12900//FUS-interacting serine-arginine-rich protein 1;K12488//Arf-GAP with SH3 domain, ANK repeat and PH domain-containing protein;K14702//solute carrier family 26 (sodium-independent chloride/iodide transporter), member 4;K00710//polypeptide N-acetylgalactosaminyltransferase [EC:2.4.1.41]	gi|21450297|ref|NP_659157.1|//polypeptide N-acetylgalactosaminyltransferase 11 [Mus musculus];AAO37230.2//envelope polyprotein [Mus musculus]
626391	2903	0.603333333	0.74	0.294569979	NA	*	Zfp951	NA	NA	NA	K09228//KRAB domain-containing zinc finger protein	gi|162287421|ref|NP_001034320.3|//kruppel-related zinc finger protein-like [Mus musculus]
245305	1298	2.226666667	2.11	-0.077642603	0.067721948	*	B230307C23Rik	NA	NA	NA	K09228//KRAB domain-containing zinc finger protein	XP_021040349.1//zinc finger protein 431-like [Mus caroli];EDL03637.1//mCG4787, isoform CRA_a [Mus musculus]
235132	8997	7.853333333	7.673333333	-0.033451706	0.053754026	*	Zbtb44	GO:0043231//intracellular membrane-bounded organelle	GO:0046914//transition metal ion binding;GO:0003676//nucleic acid binding	GO:0006351//transcription, DNA-templated	K10515//zinc finger and BTB domain-containing protein 44	XP_006510278.1//PREDICTED: zinc finger and BTB domain-containing protein 44 isoform X1 [Mus musculus];gi|537191098|gb|ERE77027.1|//zinc finger and BTB domain-containing protein 44 [Cricetulus griseus];gi|148693388|gb|EDL25335.1|//BTB (POZ) domain containing 15, isoform CRA_a, partial [Mus musculus]
54201	6893	0.5	0.613333333	0.294743266	NA	*	Zfp316	GO:0043231//intracellular membrane-bounded organelle	GO:0046914//transition metal ion binding;GO:0003676//nucleic acid binding	GO:0006351//transcription, DNA-templated	K09228//KRAB domain-containing zinc finger protein	gi|255708390|ref|NP_059495.3|//zinc finger protein 316 [Mus musculus]
382252	3366	0.606666667	0.883333333	0.542053909	NA	*	A830080D01Rik	GO:0043231//intracellular membrane-bounded organelle	NA	NA	K13112//thyroid hormone receptor-associated protein 3	gi|115511062|ref|NP_001028644.2|//uncharacterized protein CXorf23 homolog [Mus musculus]
238393	2254	0.773333333	0.933333333	0.271302022	NA	*	Serpina3f	NA	NA	NA	K04525//serpin peptidase inhibitor, clade A	gi|269973844|ref|NP_001161767.1|//serine protease inhibitor A3F [Mus musculus]
11798	6401	12.8	13.67666667	0.095572843	0.545032947	*	Xiap	GO:0043231//intracellular membrane-bounded organelle;GO:0032991//macromolecular complex;GO:0005634//nucleus;GO:0044444//cytoplasmic part;GO:0005737//cytoplasm	GO:0061630//ubiquitin protein ligase activity;GO:0043027//cysteine-type endopeptidase inhibitor activity involved in apoptotic process;GO:0042802//identical protein binding;GO:0019787//ubiquitin-like protein transferase activity;GO:0046914//transition metal ion binding;GO:0016874//ligase activity;GO:0004842//ubiquitin-protein transferase activity;GO:0046872//metal ion binding;GO:0005515//protein …	GO:0043154//negative regulation of cysteine-type endopeptidase activity involved in apoptotic process;GO:0033554//cellular response to stress;GO:0051402//neuron apoptotic process;GO:0032446//protein modification by small protein conjugation;GO:0031398//positive regulation of protein ubiquitination;GO:0043066//negative regulation of apoptotic process;GO:0090263//positive regulation of canonical Wn…	K16060//baculoviral IAP repeat-containing protein 2/3;K04725//E3 ubiquitin-protein ligase XIAP [EC:2.3.2.27]	XP_008590723.1//PREDICTED: E3 ubiquitin-protein ligase XIAP [Galeopterus variegatus];XP_011249278.1//PREDICTED: E3 ubiquitin-protein ligase XIAP isoform X1 [Mus musculus];KGL97349.1//hypothetical protein N301_02407, partial [Charadrius vociferus];gi|755564846|ref|XP_011249278.1|//PREDICTED: E3 ubiquitin-protein ligase XIAP isoform X2 [Mus musculus]
230753	4649	20.07	18.83	-0.092007617	0.472194664	*	Thrap3	GO:0070062//extracellular exosome;GO:0005634//nucleus;GO:0005654//nucleoplasm;GO:0016592//mediator complex;GO:0016607//nuclear speck;GO:0031981//nuclear lumen;GO:0043234//protein complex;GO:0035145//exon-exon junction complex	GO:0003723//RNA binding;GO:0046966//thyroid hormone receptor binding;GO:0001046//core promoter sequence-specific DNA binding;GO:0005524//ATP binding;GO:0001076//transcription factor activity, RNA polymerase II transcription factor binding;GO:0001104//RNA polymerase II transcription cofactor activity;GO:0004872//receptor activity;GO:0003713//transcription coactivator activity;GO:0003712//transcrip…	GO:0006355//regulation of transcription, DNA-templated;GO:0000381//regulation of alternative mRNA splicing, via spliceosome;GO:0030521//androgen receptor signaling pathway;GO:0045893//positive regulation of transcription, DNA-templated;GO:0043488//regulation of mRNA stability;GO:0007623//circadian rhythm;GO:0006397//mRNA processing;GO:0006351//transcription, DNA-templated;GO:0000380//alternative …	K13112//thyroid hormone receptor-associated protein 3	gi|347300437|ref|NP_001184195.1|//thyroid hormone receptor-associated protein 3 [Xenopus laevis];NP_001184195.1//thyroid hormone receptor-associated protein 3 [Xenopus laevis];NP_666265.3//thyroid hormone receptor-associated protein 3 [Mus musculus]
20873	3566	0.136666667	0.293333333	1.101879614	NA	*	Plk4	GO:0031981//nuclear lumen;GO:0005813//centrosome	GO:0004672//protein kinase activity;GO:0032550//purine ribonucleoside binding	GO:0006464//cellular protein modification process;GO:0060706//cell differentiation involved in embryonic placenta development;GO:0007099//centriole replication;GO:0006796//phosphate-containing compound metabolic process	K08863//polo-like kinase 4 [EC:2.7.11.21]	gi|148703196|gb|EDL35143.1|//mCG142332, isoform CRA_c [Mus musculus];gi|148703197|gb|EDL35144.1|//mCG142332, isoform CRA_d, partial [Mus musculus];gi|121114285|ref|NP_035625.2|//serine/threonine-protein kinase PLK4 isoform 1 [Mus musculus]
109254	2440	53.37	55.59666667	0.058969377	0.558228997	*	Adtrp	GO:0031224//intrinsic component of membrane	NA	NA	NA	gi|568982317|ref|XP_006516898.1|//PREDICTED: androgen-dependent TFPI-regulating protein isoform X1 [Mus musculus];gi|30425128|ref|NP_780626.1|//androgen-dependent TFPI-regulating protein isoform 1 [Mus musculus]
70162	557	0.046666667	0.026666667	-0.807354922	NA	*	Hk1os	NA	NA	NA	NA	NA
70549	12150	0.556666667	1.086666667	0.965023862	0.995721334	*	Tln2	NA	NA	NA	K06271//talin	gi|568962056|ref|XP_006511501.1|//PREDICTED: talin-2 isoform X2 [Mus musculus]
383619	2541	0.366666667	0.48	0.388565288	NA	*	Aim2	GO:0043231//intracellular membrane-bounded organelle;GO:0043234//protein complex;GO:0005737//cytoplasm	GO:0043566//null;GO:0005515//protein binding	GO:0035456//response to interferon-beta;GO:0032731//positive regulation of interleukin-1 beta production;GO:0042493//response to drug;GO:0002253//activation of immune response;GO:0010950//positive regulation of endopeptidase activity;GO:0043433//negative regulation of DNA binding transcription factor activity;GO:0051091//positive regulation of DNA binding transcription factor activity;GO:0031334/…	K12966//absent in melanoma 2	gi|162461985|ref|NP_001013801.2|//interferon-inducible protein AIM2 [Mus musculus]
216971	4227	6.433333333	7.37	0.196098178	0.844106948	*	Fam222b	NA	NA	NA	K22020//mucin-19	XP_005077091.1//protein FAM222B isoform X1 [Mesocricetus auratus]
66241	1461	9.19	9.826666667	0.096637257	0.422954578	*	Tmem9	GO:0031224//intrinsic component of membrane;GO:0005770//late endosome;GO:0005764//lysosome	NA	GO:0051234//establishment of localization	K06013//STE24 endopeptidase [EC:3.4.24.84]	gi|13384842|ref|NP_079715.1|//transmembrane protein 9 precursor [Mus musculus]
72948	5108	3.306666667	5.55	0.747110152	0.993925809	*	Tppp	GO:0043231//intracellular membrane-bounded organelle;GO:0015630//microtubule cytoskeleton;GO:0044444//cytoplasmic part	GO:0046872//metal ion binding;GO:0008092//cytoskeletal protein binding	GO:0031334//positive regulation of protein complex assembly;GO:0031109//microtubule polymerization or depolymerization	K20027//palmitoyltransferase ZDHHC1/11 [EC:2.3.1.225]	gi|33469051|ref|NP_878259.1|//tubulin polymerization-promoting protein [Mus musculus]
21881	3244	29.57666667	50.67333333	0.776767266	0.999517991	*	Tkt	GO:0031981//nuclear lumen;GO:0070062//extracellular exosome;GO:0031090//organelle membrane;GO:0016607//nuclear speck;GO:0043209//myelin sheath;GO:0042579//microbody	GO:0042802//identical protein binding;GO:0019842//vitamin binding;GO:0042803//protein homodimerization activity;GO:0016744//transferase activity, transferring aldehyde or ketonic groups;GO:0043169//cation binding;GO:0030246//carbohydrate binding;GO:0048037//cofactor binding;GO:0004802//transketolase activity	GO:0019693//ribose phosphate metabolic process;GO:0006098//pentose-phosphate shunt;GO:0040008//regulation of growth;GO:0046166//glyceraldehyde-3-phosphate biosynthetic process;GO:0019682//glyceraldehyde-3-phosphate metabolic process;GO:0040007//growth	K00615//transketolase [EC:2.2.1.1]	Q60HC7.1//RecName: Full=Transketolase; Short=TK;gi|6678359|ref|NP_033414.1|//transketolase [Mus musculus]
257632	4621	0.036666667	0.09	1.295455884	NA	*	Nod2	GO:0043226//organelle;GO:0016020//membrane;GO:0044444//cytoplasmic part	GO:0004520//endodeoxyribonuclease activity;GO:0019904//protein domain specific binding;GO:0005539//glycosaminoglycan binding;GO:0019900//kinase binding;GO:0042277//peptide binding;GO:0032550//purine ribonucleoside binding	GO:0032872//regulation of stress-activated MAPK cascade;GO:0009581//detection of external stimulus;GO:0043551//regulation of phosphatidylinositol 3-kinase activity;GO:0043433//negative regulation of DNA binding transcription factor activity;GO:0034122//negative regulation of toll-like receptor signaling pathway;GO:0002468//dendritic cell antigen processing and presentation;GO:0001818//negative re…	K10165//nucleotide-binding oligomerization domain-containing protein 2	gi|29427819|sp|Q8K3Z0.1|NOD2_MOUSE//RecName: Full=Nucleotide-binding oligomerization domain-containing protein 2; AltName: Full=Caspase recruitment domain-containing protein 15
66230	738	16.87666667	22.51	0.415536073	0.995646737	*	Mrps28	GO:0043231//intracellular membrane-bounded organelle;GO:0030529//intracellular ribonucleoprotein complex	NA	NA	K17407//small subunit ribosomal protein S28	gi|254587936|ref|NP_079710.3|//28S ribosomal protein S28, mitochondrial [Mus musculus]
11651	2706	20.15666667	16.49666667	-0.289082537	0.970265705	*	Akt1	NA	NA	NA	K04456//RAC serine/threonine-protein kinase [EC:2.7.11.1]	NA
19727	3668	2.913333333	3.473333333	0.253650093	0.883262501	*	Rfxank	GO:0043231//intracellular membrane-bounded organelle	GO:0019899//enzyme binding	GO:0007264//small GTPase mediated signal transduction;GO:0006366//transcription from RNA polymerase II promoter	K08062//regulatory factor X-associated ankyrin-containing protein	gi|148696839|gb|EDL28786.1|//regulatory factor X-associated ankyrin-containing protein, isoform CRA_b, partial [Mus musculus]
192156	1766	2.17	2.376666667	0.131244533	0.236280814	*	Mvd	GO:0044439//peroxisomal part	GO:0016831//carboxy-lyase activity;GO:0042802//identical protein binding;GO:0031072//heat shock protein binding;GO:0032550//purine ribonucleoside binding	GO:0006694//steroid biosynthetic process;GO:0008203//cholesterol metabolic process;GO:0008283//cell proliferation;GO:0006720//isoprenoid metabolic process;GO:0042221//response to chemical;GO:0006084//acetyl-CoA metabolic process	K01597//diphosphomevalonate decarboxylase [EC:4.1.1.33]	gi|256985114|ref|NP_619597.2|//diphosphomevalonate decarboxylase [Mus musculus]
74011	2687	0.713333333	0.893333333	0.324622204	NA	*	Slc25a27	GO:0043231//intracellular membrane-bounded organelle;GO:0031224//intrinsic component of membrane;GO:0044297//cell body;GO:0019866//organelle inner membrane	NA	GO:0051560//mitochondrial calcium ion homeostasis;GO:0008283//cell proliferation;GO:0043583//ear development;GO:0010827//regulation of glucose transport;GO:0044237//cellular metabolic process;GO:0045837//negative regulation of membrane potential;GO:0006915//apoptotic process	K15112//solute carrier family 25 (mitochondrial uncoupling protein), member 27	gi|21312006|ref|NP_082987.1|//mitochondrial uncoupling protein 4 [Mus musculus]
432555	2971	0.16	0.383333333	1.26052755	NA	*	Gm5431	NA	GO:0016787//hydrolase activity	GO:0006950//response to stress	K17072//interferon gamma inducible protein 47	gi|551032827|gb|AGY29630.1|//immunity-related GTPase Irgb9-b8 tandem [Mus musculus molossinus]
64051	3920	0.013333333	0.013333333	0	NA	*	Sv2a	GO:0031224//intrinsic component of membrane;GO:0042995//cell projection;GO:0008021//synaptic vesicle;GO:0030054//cell junction	GO:0005488//binding;GO:0005215//transporter activity	GO:0006875//cellular metal ion homeostasis;GO:0007267//cell-cell signaling;GO:0044765//null	K06258//MFS transporter, VNT family, synaptic vesicle glycoprotein 2	gi|148747227|ref|NP_476558.2|//synaptic vesicle glycoprotein 2A [Rattus norvegicus]
27274	2104	1.606666667	2.213333333	0.462150095	0.973776866	*	Zfp354b	GO:0043231//intracellular membrane-bounded organelle	GO:0046914//transition metal ion binding;GO:0003676//nucleic acid binding	GO:0006351//transcription, DNA-templated	K09228//KRAB domain-containing zinc finger protein	XP_006987134.1//PREDICTED: zinc finger protein 354B isoform X1 [Peromyscus maniculatus bairdii];gi|7305545|ref|NP_038772.1|//zinc finger protein 354B [Mus musculus]
78076	653	0.08	0.04	-1	NA	*	Lcn8	NA	NA	GO:0009719//response to endogenous stimulus;GO:0051234//establishment of localization	NA	gi|14994308|ref|NP_149157.1|//epididymal-specific lipocalin-8 precursor [Mus musculus]
327987	11787	4.356666667	3.946666667	-0.14259006	0.538525696	*	Med13	GO:0043231//intracellular membrane-bounded organelle;GO:0043234//protein complex	GO:0003712//transcription cofactor activity;GO:0008134//transcription factor binding	GO:0030518//intracellular steroid hormone receptor signaling pathway;GO:0006366//transcription from RNA polymerase II promoter	K15164//mediator of RNA polymerase II transcription subunit 13	gi|124286862|ref|NP_001074400.1|//mediator of RNA polymerase II transcription subunit 13 [Mus musculus]
239691	1375	0.58	1.056666667	0.865395534	0.993560631	*	AU021092	NA	NA	NA	NA	gi|268838809|ref|NP_001028392.2|//UPF0764 protein C16orf89 homolog precursor [Mus musculus]
19165	2100	27.75666667	48.63333333	0.809111154	1	*	Psen2	GO:0030424//axon;GO:0005938//cell cortex;GO:0005813//centrosome;GO:0000139//Golgi membrane;GO:0009986//cell surface;GO:0005887//integral component of plasma membrane;GO:0005637//nuclear inner membrane;GO:0005789//endoplasmic reticulum membrane;GO:0000776//kinetochore	GO:0004175//endopeptidase activity;GO:0042500//aspartic endopeptidase activity, intramembrane cleaving	GO:0006509//membrane protein ectodomain proteolysis;GO:0042987//amyloid precursor protein catabolic process;GO:0048854//brain morphogenesis;GO:0035556//intracellular signal transduction;GO:0001666//response to hypoxia;GO:0050435//amyloid-beta metabolic process;GO:0060048//cardiac muscle contraction;GO:0016485//protein processing;GO:0007219//Notch signaling pathway;GO:0043085//positive regulation …	K04522//presenilin 2 [EC:3.4.23.-]	XP_021022724.1//presenilin-2 [Mus caroli];Q61144.3//RecName: Full=Presenilin-2; Short=PS-2; Contains: RecName: Full=Presenilin-2 NTF subunit; Contains: RecName: Full=Presenilin-2 CTF subunit;gi|190684661|ref|NP_035313.2|//presenilin-2 [Mus musculus]
634650	2712	1.803333333	3.823333333	1.084164892	0.993329669	Up	Gbp11	GO:0020003//symbiont-containing vacuole;GO:0031982//vesicle	GO:0005488//binding	GO:0035456//response to interferon-beta;GO:0016567//protein ubiquitination;GO:0042742//defense response to bacterium;GO:0032496//response to lipopolysaccharide;GO:0001932//regulation of protein phosphorylation;GO:0051702//interaction with symbiont;GO:0034341//response to interferon-gamma;GO:0006606//protein import into nucleus;GO:0002697//regulation of immune effector process;GO:0032480//negative…	K17339//atlastin [EC:3.6.5.-]	gi|829496033|ref|NP_001034736.3|//guanylate binding protein 11 [Mus musculus]
14419	699	0.01	0.01	0	NA	*	Gal	GO:0016023//null	GO:0005102//receptor binding	GO:0007186//G-protein coupled receptor signaling pathway;GO:0007610//behavior;GO:0008211//glucocorticoid metabolic process;GO:0043434//response to peptide hormone;GO:0048731//system development;GO:0006915//apoptotic process;GO:0048545//response to steroid hormone;GO:0002682//regulation of immune system process;GO:0032945//negative regulation of mononuclear cell proliferation;GO:0006952//defense r…	K05244//galanin	gi|148700992|gb|EDL32939.1|//galanin, isoform CRA_a [Mus musculus]
71367	1369	0.02	0.033333333	0.736965594	NA	*	Chst9	GO:0043231//intracellular membrane-bounded organelle;GO:0031224//intrinsic component of membrane	GO:0008146//sulfotransferase activity	GO:0044723//null;GO:0044237//cellular metabolic process	K09673//carbohydrate 4-sulfotransferase 9 [EC:2.8.2.-]	gi|148669658|gb|EDL01605.1|//carbohydrate (N-acetylgalactosamine 4-0) sulfotransferase 9, isoform CRA_b, partial [Mus musculus]
12028	970	15.1	16.46333333	0.124707918	0.574597402	*	Bax	GO:0097136//Bcl-2 family protein complex;GO:0005829//cytosol;GO:0016021//integral component of membrane;GO:0031966//mitochondrial membrane	GO:0042802//identical protein binding;GO:0051400//BH domain binding;GO:0046983//protein dimerization activity;GO:0022803//passive transmembrane transporter activity	GO:0030540//female genitalia development;GO:0021543//pallium development;GO:0016477//cell migration;GO:0034220//ion transmembrane transport;GO:0070997//neuron death;GO:0034976//response to endoplasmic reticulum stress;GO:0006839//mitochondrial transport;GO:0048066//developmental pigmentation;GO:0043065//positive regulation of apoptotic process;GO:0019740//nitrogen utilization;GO:0097193//intrinsi…	K02159//apoptosis regulator BAX	XP_015860368.1//PREDICTED: apoptosis regulator BAX isoform X1 [Peromyscus maniculatus bairdii];gi|6680770|ref|NP_031553.1|//apoptosis regulator BAX [Mus musculus]
239420	13022	0.01	0.01	0	NA	*	Csmd3	NA	NA	NA	K17495//CUB and sushi domain-containing protein	gi|161086986|ref|NP_001074860.2|//CUB and sushi domain-containing protein 3 [Mus musculus]
72123	4155	1.286666667	1.433333333	0.155735812	0.605951394	*	Ccdc71l	NA	NA	NA	K06243//laminin, beta 2	gi|148704945|gb|EDL36892.1|//mCG142431, partial [Mus musculus]
384198	1389	5.18	7.65	0.56250765	0.962205561	*	Fam47e	GO:0005737//cytoplasm	NA	NA	K22267//starch-binding domain-containing protein 1	gi|282847386|ref|NP_001028650.2|//protein FAM47E isoform 1 [Mus musculus];XP_006535116.1//PREDICTED: protein FAM47E isoform X8 [Mus musculus];EDL05247.1//mCG15626, isoform CRA_c, partial [Mus musculus];gi|148673300|gb|EDL05247.1|//mCG15626, isoform CRA_c, partial [Mus musculus]
216616	2036	3.56	7.853333333	1.141427892	0.999263752	Up	Efemp1	GO:0031012//extracellular matrix;GO:0044421//extracellular region part	GO:0070851//growth factor receptor binding;GO:0046872//metal ion binding;GO:0004714//transmembrane receptor protein tyrosine kinase activity	GO:0038127//ERBB signaling pathway;GO:0002062//chondrocyte differentiation;GO:0050953//sensory perception of light stimulus;GO:0006468//protein phosphorylation;GO:0006351//transcription, DNA-templated	K18262//EGF-containing fibulin-like extracellular matrix protein 1	gi|164607147|ref|NP_666127.2|//EGF-containing fibulin-like extracellular matrix protein 1 precursor [Mus musculus]
210009	3730	2.033333333	2.063333333	0.021130167	0.010403671	*	Mtrr	NA	GO:0010181//FMN binding;GO:0016491//oxidoreductase activity	NA	K00597//methionine synthase reductase [EC:1.16.1.8]	XP_021035945.1//methionine synthase reductase [Mus caroli]
434223	3169	225.5366667	280.6833333	0.315581402	0.992944515	*	Gm1966	NA	NA	NA	K12797//caspase recruitment domain-containing protein 6;K06551//signal-regulatory protein alpha/beta1/gamma	XP_008592617.1//PREDICTED: LOW QUALITY PROTEIN: uncharacterized protein LOC103610174 [Galeopterus variegatus];gi|467087326|ref|NP_001264108.1|//predicted gene 1966 [Mus musculus]
57753	3977	2.166666667	2.69	0.312128955	0.935143281	*	Noc3l	GO:0016604//nuclear body	NA	GO:0030154//cell differentiation	K14834//nucleolar complex protein 3	gi|188497644|ref|NP_067290.2|//nucleolar complex protein 3 homolog [Mus musculus]
319973	957	0.016666667	0.04	1.263034406	NA	*	A630077J23Rik	NA	NA	NA	NA	NA
20983	3901	0.036666667	0.016666667	-1.137503524	NA	*	Syt4	GO:0031224//intrinsic component of membrane;GO:0042995//cell projection;GO:0030141//secretory granule;GO:0008021//synaptic vesicle	GO:0000149//SNARE binding;GO:0046872//metal ion binding;GO:0005543//phospholipid binding	GO:0001505//regulation of neurotransmitter levels;GO:0006906//vesicle fusion;GO:0017156//calcium ion regulated exocytosis	K19904//synaptotagmin-4	gi|60359940|dbj|BAD90189.1|//mKIAA1342 protein [Mus musculus]
13661	4387	0.196666667	0.133333333	-0.560714954	NA	*	Ehf	GO:0043231//intracellular membrane-bounded organelle	GO:0003677//DNA binding;GO:0001071//null	GO:0030154//cell differentiation;GO:0006351//transcription, DNA-templated	K17102//ETS homologous factor	gi|148695743|gb|EDL27690.1|//ets homologous factor, isoform CRA_d, partial [Mus musculus]
269682	6589	4.306666667	3.99	-0.110182918	0.385252449	*	Golga3	GO:0031981//nuclear lumen;GO:0012505//endomembrane system;GO:0043234//protein complex	GO:0005488//binding	GO:0048232//male gamete generation;GO:0048869//cellular developmental process	K20283//golgin subfamily A member 4;K20478//golgin subfamily B member 1	XP_021500580.1//golgin subfamily A member 3 isoform X1 [Meriones unguiculatus];gi|148688087|gb|EDL20034.1|//golgi autoantigen, golgin subfamily a, 3, isoform CRA_b, partial [Mus musculus]
22355	3403	0.01	0.01	0	NA	*	Vipr2	GO:0031224//intrinsic component of membrane	GO:0004930//G-protein coupled receptor activity	GO:0007166//cell surface receptor signaling pathway;GO:0045762//positive regulation of adenylate cyclase activity;GO:0008285//negative regulation of cell proliferation	K04590//vasoactive intestinal peptide receptor 2	gi|6678575|ref|NP_033537.1|//vasoactive intestinal polypeptide receptor 2 precursor [Mus musculus]
BGI_novel_G000004	331	0.136666667	0.233333333	0.771731012	NA	*	NA	NA	NA	NA	NA
20716	2093	211.8333333	334.35	0.658429493	0.999607298	*	Serpina3n	NA	NA	NA	K04525//serpin peptidase inhibitor, clade A	ADK91429.1//serpina3n-like protein [Rattus norvegicus];gi|130503301|ref|NP_033278.2|//serine protease inhibitor A3N precursor [Mus musculus]
320802	3230	0.016666667	0.01	-0.736965594	NA	*	Ifitm10	NA	NA	NA	K06566//interferon induced transmembrane protein	gi|148686194|gb|EDL18141.1|//RIKEN cDNA 6330512M04, partial [Mus musculus]
71131	3637	0.67	0.493333333	-0.441598326	NA	*	Zfp689	GO:0043231//intracellular membrane-bounded organelle	GO:0046914//transition metal ion binding;GO:0003676//nucleic acid binding	GO:0006351//transcription, DNA-templated;GO:0007519//skeletal muscle tissue development	K09228//KRAB domain-containing zinc finger protein	gi|169808405|ref|NP_780372.2|//zinc finger protein 689 [Mus musculus]
70503	2835	4.76	12.10666667	1.346768223	0.9999859	Up	Ddo	GO:0042579//microbody;GO:0005777//peroxisome	GO:0005515//protein binding;GO:0008445//D-aspartate oxidase activity;GO:0015922//aspartate oxidase activity;GO:0003884//D-amino-acid oxidase activity;GO:0005102//receptor binding;GO:0048037//cofactor binding;GO:0071949//FAD binding	GO:0007320//insemination;GO:0042445//hormone metabolic process;GO:0006531//aspartate metabolic process;GO:0046416//D-amino acid metabolic process;GO:0006533//aspartate catabolic process;GO:0019478//D-amino acid catabolic process;GO:0007620//copulation;GO:0007625//grooming behavior;GO:0044708//null	K00272//D-aspartate oxidase [EC:1.4.3.1]	gi|148673010|gb|EDL04957.1|//D-aspartate oxidase, isoform CRA_a, partial [Mus musculus];EDL04959.1//D-aspartate oxidase, isoform CRA_c, partial [Mus musculus]
BGI_novel_G000932	3986	5.323333333	4.623333333	-0.203396525	0.552340912	*	NA	GO:0070062//extracellular exosome;GO:0016021//integral component of membrane;GO:0005886//plasma membrane;GO:0005737//cytoplasm	GO:0005509//calcium ion binding	GO:0021957//corticospinal tract morphogenesis;GO:0007156//homophilic cell adhesion via plasma membrane adhesion molecules	K06803//cadherin 11, type 2, OB-cadherin	XP_006509017.1//PREDICTED: cadherin-11-like [Mus musculus]
214951	1934	0.676666667	1.09	0.687810908	0.9595798	*	Rhbdl1	GO:0031224//intrinsic component of membrane	GO:0070011//peptidase activity, acting on L-amino acid peptides;GO:0046872//metal ion binding	GO:0019538//protein metabolic process	K02857//rhomboid-related protein 1/2/3 [EC:3.4.21.105]	XP_005349129.1//PREDICTED: rhomboid-related protein 1 isoform X1 [Microtus ochrogaster];gi|148690517|gb|EDL22464.1|//rhomboid, veinlet-like 1 (Drosophila), isoform CRA_b, partial [Mus musculus]
66129	972	20.21333333	17.16666667	-0.235697321	0.950231843	*	Aaed1	NA	NA	NA	K15717//prostamide/prostaglandin F2alpha synthase [EC:1.11.1.20]	gi|13384744|ref|NP_079646.1|//thioredoxin-like protein AAED1 [Mus musculus]
73191	2308	0.01	0.013333333	0.415037499	NA	*	Fezf1	GO:0043231//intracellular membrane-bounded organelle	GO:0000977//RNA polymerase II regulatory region sequence-specific DNA binding;GO:0046914//transition metal ion binding	GO:0009952//anterior/posterior pattern specification;GO:0030182//neuron differentiation;GO:0016477//cell migration;GO:0008283//cell proliferation;GO:0006935//chemotaxis;GO:0021988//olfactory lobe development;GO:0006366//transcription from RNA polymerase II promoter	K09228//KRAB domain-containing zinc finger protein	gi|568939804|ref|XP_006505237.1|//PREDICTED: fez family zinc finger protein 1 isoform X2 [Mus musculus]
76293	1513	0.446666667	1.613333333	1.852774047	0.999129694	Up	Mfap4	GO:0031012//extracellular matrix	NA	GO:0022610//biological adhesion	K10104//ficolin	gi|21313152|ref|NP_083844.1|//microfibril-associated glycoprotein 4 precursor [Mus musculus]
75016	2608	0.36	0.93	1.36923381	NA	*	4930480K23Rik	NA	GO:0004523//RNA-DNA hybrid ribonuclease activity;GO:0003676//nucleic acid binding;GO:0004190//aspartic-type endopeptidase activity	GO:0015074//DNA integration	K17277//epidermal growth factor receptor kinase substrate 8;K06225//patched 1	XP_012997796.1//PREDICTED: LOW QUALITY PROTEIN: uncharacterized protein LOC101788591 [Cavia porcellus]
16527	3810	0.03	0.056666667	0.91753784	NA	*	Kcnk3	GO:0031224//intrinsic component of membrane	GO:0005249//voltage-gated potassium channel activity;GO:0042802//identical protein binding;GO:0046983//protein dimerization activity	GO:0034220//ion transmembrane transport;GO:0010043//response to zinc ion;GO:0030001//metal ion transport;GO:0044767//null;GO:0007417//central nervous system development;GO:0051480//regulation of cytosolic calcium ion concentration;GO:0001666//response to hypoxia	K04914//potassium channel subfamily K member 3	gi|33859576|ref|NP_034738.1|//potassium channel subfamily K member 3 [Mus musculus]
12262	1063	16.57333333	39.86333333	1.266198556	0.999543627	Up	C1qc	NA	NA	NA	K03988//complement C1q subcomponent subunit C	NA
19252	2055	38.50333333	37.33666667	-0.044390216	0.054761	*	Dusp1	GO:0005634//nucleus;GO:0005737//cytoplasm	GO:0008330//protein tyrosine/threonine phosphatase activity;GO:0017017//MAP kinase tyrosine/serine/threonine phosphatase activity;GO:0008138//protein tyrosine/serine/threonine phosphatase activity;GO:0004725//protein tyrosine phosphatase activity;GO:0019838//growth factor binding	GO:0090266//regulation of mitotic cell cycle spindle assembly checkpoint;GO:0035335//peptidyl-tyrosine dephosphorylation;GO:0043407//negative regulation of MAP kinase activity;GO:0009416//response to light stimulus;GO:0001706//endoderm formation;GO:0035556//intracellular signal transduction;GO:0000188//inactivation of MAPK activity;GO:0043065//positive regulation of apoptotic process;GO:0033574//…	K04459//dual specificity MAP kinase phosphatase [EC:3.1.3.16 3.1.3.48];K21278//dual specificity protein phosphatase 1 [EC:3.1.3.16 3.1.3.48]	NP_038670.1//dual specificity protein phosphatase 1 [Mus musculus];XP_011803186.1//PREDICTED: dual specificity protein phosphatase 1 isoform X1 [Colobus angolensis palliatus];gi|7305423|ref|NP_038670.1|//dual specificity protein phosphatase 1 [Mus musculus]
320022	2950	0.01	0.01	0	NA	*	Terb1	NA	GO:0005488//binding	NA	NA	gi|283436085|ref|NP_851289.2|//telomere repeats-binding bouquet formation protein 1 [Mus musculus]
320297	2807	0.01	0.013333333	0.415037499	NA	*	A830009L08Rik	NA	NA	NA	NA	NA
68001	1163	10.54666667	10.48	-0.009148382	0.001981735	*	1110004E09Rik	GO:0043231//intracellular membrane-bounded organelle;GO:0044444//cytoplasmic part	NA	NA	NA	gi|255683337|ref|NP_080778.2|//UPF0769 protein C21orf59 homolog [Mus musculus]
74012	4197	0.343333333	0.833333333	1.279283757	NA	*	Rap2b	GO:0010008//endosome membrane	GO:0005515//protein binding;GO:0017111//nucleoside-triphosphatase activity;GO:0032550//purine ribonucleoside binding	GO:0045859//regulation of protein kinase activity;GO:0016477//cell migration;GO:0030036//actin cytoskeleton organization;GO:0007254//JNK cascade;GO:0010769//regulation of cell morphogenesis involved in differentiation;GO:0001934//positive regulation of protein phosphorylation;GO:0008104//protein localization;GO:0009154//purine ribonucleotide catabolic process;GO:0007265//Ras protein signal transd…	K07838//Ras-related protein Rap-2B	gi|13386338|ref|NP_082988.1|//ras-related protein Rap-2b precursor [Mus musculus]
108089	5189	0.27	0.463333333	0.77909107	NA	*	Rnf144a	NA	NA	NA	K11975//E3 ubiquitin-protein ligase RNF144 [EC:2.3.2.27]	NA
319760	2731	4.93	5.236666667	0.087061128	0.251225535	*	D130020L05Rik	NA	NA	NA	K17491//protein phosphatase 4 regulatory subunit 3	gi|26327485|dbj|BAC27486.1|//unnamed protein product [Mus musculus]
272009	2939	0.01	0.01	0	NA	*	Srsf12	NA	NA	NA	NA	gi|240255626|ref|NP_808442.2|//serine/arginine-rich splicing factor 12 [Mus musculus]
50875	3590	4.47	5.643333333	0.336272736	0.965496441	*	Tmod3	NA	NA	NA	K10370//tropomodulin	NA
73609	483	0.01	0.03	1.584962501	NA	*	1700125H03Rik	NA	NA	NA	NA	gi|148696772|gb|EDL28719.1|//mCG140549, isoform CRA_b, partial [Mus musculus];gi|148696771|gb|EDL28718.1|//mCG140549, isoform CRA_a, partial [Mus musculus]
16716	5455	0.01	0.013333333	0.415037499	NA	*	Ky	NA	NA	NA	K14786//protein KRI1	gi|148689102|gb|EDL21049.1|//kyphoscoliosis peptidase, isoform CRA_a, partial [Mus musculus]
68697	777	0.01	0.02	1	NA	*	1110036E04Rik	NA	NA	NA	NA	gi|148694103|gb|EDL26050.1|//mCG1035262 [Mus musculus]
66962	1846	1.506666667	2.596666667	0.785300556	0.987276315	*	Swsap1	GO:0043231//intracellular membrane-bounded organelle;GO:0043234//protein complex	GO:0043566//null;GO:0017111//nucleoside-triphosphatase activity	GO:0033554//cellular response to stress;GO:0031647//regulation of protein stability;GO:0009154//purine ribonucleotide catabolic process;GO:0006259//DNA metabolic process	NA	gi|244791057|ref|NP_080146.1|//ATPase SWSAP1 [Mus musculus]
546912	2562	0.013333333	0.01	-0.415037499	NA	*	Vmn2r21	GO:0031224//intrinsic component of membrane	GO:0004888//transmembrane signaling receptor activity	GO:0010033//response to organic substance;GO:0007166//cell surface receptor signaling pathway	K04613//vomeronasal 2 receptor	gi|157277996|ref|NP_001098105.1|//vomeronasal receptor Vmn2r21 precursor [Mus musculus]
58520	1185	28.53	49.53666667	0.796017046	0.998933032	*	0610007P14Rik	GO:0031224//intrinsic component of membrane;GO:0031090//organelle membrane;GO:0016023//null	NA	GO:0006694//steroid biosynthetic process	NA	gi|531997756|ref|XP_005343433.1|//PREDICTED: probable ergosterol biosynthetic protein 28 [Microtus ochrogaster]
100504429	1015	0.01	0.026666667	1.415037499	NA	*	Spin2d	NA	NA	NA	NA	gi|569010961|ref|XP_995303.3|//PREDICTED: spindlin-2A-like [Mus musculus]
BGI_novel_G000577	3728	0.506666667	0.39	-0.377562794	NA	*	NA	NA	NA	NA	NA	XP_673109.1//hypothetical protein [Plasmodium berghei strain ANKA], partial [Plasmodium berghei ANKA]
100504491	1985	0.7	0.593333333	-0.238512087	NA	*	Dcdc2b	GO:0005622//intracellular	NA	GO:0035556//intracellular signal transduction	K08805//doublecortin-like kinase 1/2 [EC:2.7.11.1];K18598//echinoderm microtubule-associated protein-like 6	gi|307691167|ref|NP_001182659.1|//doublecortin domain-containing protein 2B [Mus musculus];NP_001182659.1//doublecortin domain-containing protein 2B [Mus musculus]
98682	4749	2.303333333	2	-0.20372321	0.625280035	*	Mfsd6	GO:0031224//intrinsic component of membrane	NA	GO:0044763//null	NA	gi|148667563|gb|EDK99979.1|//RIKEN cDNA 2210010L05, partial [Mus musculus];gi|30017395|ref|NP_835182.1|//major facilitator superfamily domain-containing protein 6 isoform 2 [Mus musculus]
114676	1545	0.153333333	0.143333333	-0.097297201	NA	*	4930519F09Rik	GO:0005759//mitochondrial matrix;GO:0043234//protein complex	GO:0004738//pyruvate dehydrogenase activity	GO:0006085//acetyl-CoA biosynthetic process;GO:0006007//glucose catabolic process;GO:0009060//aerobic respiration	K00161//pyruvate dehydrogenase E1 component alpha subunit [EC:1.2.4.1]	gi|6679261|ref|NP_032836.1|//pyruvate dehydrogenase E1 component subunit alpha, somatic form, mitochondrial precursor [Mus musculus]
BGI_novel_G000930	3081	0.77	0.54	-0.511899039	NA	*	NA	NA	NA	NA	K02993//small subunit ribosomal protein S7e	XP_014948426.1//PREDICTED: 40S ribosomal protein S7 isoform X1 [Ovis aries]
12565	2903	0.026666667	0.023333333	-0.192645078	NA	*	Cdh9	GO:0031224//intrinsic component of membrane	GO:0046872//metal ion binding	GO:0016337//null	K06801//cadherin 9, type 2, T1-cadherin	gi|169234947|ref|NP_033999.1|//cadherin-9 preproprotein [Mus musculus]
217138	1410	0.226666667	0.383333333	0.75802721	NA	*	Prr15l	NA	NA	NA	K02864//large subunit ribosomal protein L10	gi|26352600|dbj|BAC39930.1|//unnamed protein product [Mus musculus]
246228	3140	0.133333333	0.156666667	0.232660757	NA	*	Vwa1	GO:0005578//proteinaceous extracellular matrix	GO:0005515//protein binding	GO:0044708//null;GO:0043062//extracellular structure organization	K08132//collagen, type XII, alpha	gi|240255600|ref|NP_680085.3|//von Willebrand factor A domain-containing protein 1 precursor [Mus musculus]
320997	2618	0.116666667	0.05	-1.222392421	NA	*	Cyp4f39	NA	GO:0046914//transition metal ion binding;GO:0046906//tetrapyrrole binding;GO:0016491//oxidoreductase activity	GO:0044710//null	K00490//cytochrome P450 family 4 subfamily F [EC:1.14.14.1];K17731//cytochrome P450 family 4 subfamily F polypeptide 22	gi|28893407|ref|NP_796281.1|//cytochrome P450, family 2, subfamily E, polypeptide 2 homolog [Mus musculus]
224860	4200	5.383333333	4.54	-0.245807462	0.807705683	*	Plcl2	GO:0044424//intracellular part;GO:0005737//cytoplasm	GO:0008289//lipid binding;GO:0046872//metal ion binding;GO:0060089//molecular transducer activity;GO:0004435//phosphatidylinositol phospholipase C activity;GO:0050811//GABA receptor binding;GO:0004871//signal transducer activity;GO:0004629//phospholipase C activity;GO:0070679//inositol 1,4,5 trisphosphate binding	GO:0002337//B-1a B cell differentiation;GO:0007165//signal transduction;GO:0007214//gamma-aminobutyric acid signaling pathway;GO:0035556//intracellular signal transduction;GO:0033135//regulation of peptidyl-serine phosphorylation;GO:1900122//positive regulation of receptor binding;GO:0050859//negative regulation of B cell receptor signaling pathway;GO:0044238//primary metabolic process;GO:0002322…	K15370//inactive phospholipase C-like protein 2	gi|226342967|ref|NP_038908.2|//inactive phospholipase C-like protein 2 [Mus musculus];XP_015995704.1//PREDICTED: inactive phospholipase C-like protein 2 [Rousettus aegyptiacus]
433294	1086	0.05	0.01	-2.321928095	NA	*	Mettl21c	NA	NA	NA	K02357//elongation factor Ts	NA
433855	2816	70.13666667	100.06	0.512624586	0.998360733	*	AI506816	NA	NA	NA	K09228//KRAB domain-containing zinc finger protein;K04257//olfactory receptor;K10591//E3 ubiquitin-protein ligase NEDD4 [EC:2.3.2.26];K14702//solute carrier family 26 (sodium-independent chloride/iodide transporter), member 4;K14684//solute carrier family 25 (mitochondrial phosphate transporter), member 23/24/25/41;K10279//F-box and leucine-rich repeat protein 13;K05030//calcium-activated chlorid…	gi|148701441|gb|EDL33388.1|//mCG1045525, partial [Mus musculus];XP_006535896.2//PREDICTED: MLV-related proviral Env polyprotein [Mus musculus]
67704	991	9.543333333	15.24	0.675297733	0.998680264	*	1810037I17Rik	NA	NA	NA	NA	NA
14065	1762	0.03	0.06	1	NA	*	F2rl3	GO:0016021//integral component of membrane	GO:0008528//G-protein coupled peptide receptor activity	GO:0007186//G-protein coupled receptor signaling pathway;GO:0001775//cell activation;GO:0010524//positive regulation of calcium ion transport into cytosol;GO:0006950//response to stress;GO:0033363//secretory granule organization;GO:0007599//hemostasis	K04236//coagulation factor II (thrombin) receptor-like 3	gi|31982379|ref|NP_032001.2|//proteinase-activated receptor 4 precursor [Mus musculus]
394430	3242	0.336666667	0.196666667	-0.775568433	NA	*	Ugt1a10	GO:0043231//intracellular membrane-bounded organelle;GO:0031224//intrinsic component of membrane;GO:0031090//organelle membrane	GO:0008194//UDP-glycosyltransferase activity;GO:0042802//identical protein binding;GO:0030234//enzyme regulator activity;GO:0046983//protein dimerization activity	GO:0006706//steroid catabolic process;GO:0014070//response to organic cyclic compound;GO:0006464//cellular protein modification process;GO:0044092//negative regulation of molecular function;GO:0009804//coumarin metabolic process;GO:0006631//fatty acid metabolic process;GO:0009812//flavonoid metabolic process;GO:0006805//xenobiotic metabolic process	K00699//glucuronosyltransferase [EC:2.4.1.17]	gi|145864477|ref|NP_964003.2|//UDP glycosyltransferase 1 family, polypeptide A10 precursor [Mus musculus]
232174	5038	2.253333333	0.753333333	-1.580700474	0.991787648	Down	Cyp26b1	GO:0043231//intracellular membrane-bounded organelle;GO:0031090//organelle membrane;GO:0005789//endoplasmic reticulum membrane;GO:0005737//cytoplasm	GO:0016709//oxidoreductase activity, acting on paired donors, with incorporation or reduction of molecular oxygen, NAD(P)H as one donor, and incorporation of one atom of oxygen;GO:0020037//heme binding;GO:0005506//iron ion binding;GO:0046914//transition metal ion binding;GO:0005501//retinoid binding;GO:0008401//retinoic acid 4-hydroxylase activity;GO:0004497//monooxygenase activity;GO:0046906//te…	GO:0048385//regulation of retinoic acid receptor signaling pathway;GO:0045580//regulation of T cell differentiation;GO:0042573//retinoic acid metabolic process;GO:2001037//positive regulation of tongue muscle cell differentiation;GO:0043587//tongue morphogenesis;GO:0016125//sterol metabolic process;GO:0060349//bone morphogenesis;GO:0006805//xenobiotic metabolic process;GO:0010628//positive regula…	K12664//cytochrome P450 family 26 subfamily B	EDK99118.1//cytochrome P450, family 26, subfamily b, polypeptide 1, isoform CRA_b, partial [Mus musculus];gi|148666702|gb|EDK99118.1|//cytochrome P450, family 26, subfamily b, polypeptide 1, isoform CRA_b, partial [Mus musculus];XP_021046131.1//cytochrome P450 26B1 isoform X3 [Mus pahari]
13196	6134	2.55	2.583333333	0.018736563	0.013661312	*	Asap1	GO:0031253//cell projection membrane;GO:0044424//intracellular part;GO:0002102//podosome;GO:0005829//cytosol;GO:0043197//dendritic spine;GO:0005886//plasma membrane	GO:0030674//protein binding, bridging;GO:0046914//transition metal ion binding;GO:0032266//phosphatidylinositol-3-phosphate binding;GO:0005546//phosphatidylinositol-4,5-bisphosphate binding;GO:0045296//cadherin binding;GO:0008289//lipid binding;GO:0046872//metal ion binding;GO:0005547//phosphatidylinositol-3,4,5-trisphosphate binding;GO:0019904//protein domain specific binding;GO:0017124//SH3 dom…	GO:0048858//cell projection morphogenesis;GO:0061000//negative regulation of dendritic spine development;GO:0060271//cilium assembly;GO:0071803//positive regulation of podosome assembly;GO:0032012//regulation of ARF protein signal transduction;GO:1903527//positive regulation of membrane tubulation;GO:0030031//cell projection assembly	K12488//Arf-GAP with SH3 domain, ANK repeat and PH domain-containing protein	gi|65301464|ref|NP_034156.2|//arf-GAP with SH3 domain, ANK repeat and PH domain-containing protein 1 isoform a [Mus musculus];NP_001263390.1//arf-GAP with SH3 domain, ANK repeat and PH domain-containing protein 1 isoform b [Mus musculus];gi|74138897|dbj|BAE27250.1|//unnamed protein product [Mus musculus];XP_021038389.1//arf-GAP with SH3 domain, ANK repeat and PH domain-containing protein 1 [Mus c…
70350	1855	0.27	0.776666667	1.524336142	NA	*	Basp1	NA	NA	NA	NA	gi|344246100|gb|EGW02204.1|//hypothetical protein I79_011772 [Cricetulus griseus]
268752	5676	4.313333333	4.086666667	-0.077878638	0.269711539	*	Wdfy2	GO:0005769//early endosome	GO:0046872//metal ion binding	GO:0001934//positive regulation of protein phosphorylation;GO:0045600//positive regulation of fat cell differentiation	K12182//hepatocyte growth factor-regulated tyrosine kinase substrate	XP_002824343.1//PREDICTED: WD repeat and FYVE domain-containing protein 2 isoform X1 [Pongo abelii]
213011	2765	0.01	0.11	3.459431619	NA	*	Zfp583	GO:0043231//intracellular membrane-bounded organelle	GO:0046914//transition metal ion binding;GO:0003676//nucleic acid binding	GO:0006351//transcription, DNA-templated	K09228//KRAB domain-containing zinc finger protein	gi|85701750|ref|NP_001028421.1|//zinc finger protein 583 [Mus musculus]
217666	3490	13.95	12.62666667	-0.143791292	0.777891349	*	L2hgdh	GO:0043231//intracellular membrane-bounded organelle;GO:0031224//intrinsic component of membrane;GO:0016021//integral component of membrane;GO:0005739//mitochondrion	GO:0016614//oxidoreductase activity, acting on CH-OH group of donors;GO:0047545//2-hydroxyglutarate dehydrogenase activity	GO:0044267//cellular protein metabolic process;GO:0019538//protein metabolic process;GO:0044710//null	K00109//2-hydroxyglutarate dehydrogenase [EC:1.1.99.2]	EDL36602.1//L-2-hydroxyglutarate dehydrogenase, partial [Mus musculus];gi|148704655|gb|EDL36602.1|//L-2-hydroxyglutarate dehydrogenase, partial [Mus musculus]
74129	2979	164.08	160.8866667	-0.028354628	0.127260628	*	Dmgdh	GO:0043231//intracellular membrane-bounded organelle	GO:0046997//oxidoreductase activity, acting on the CH-NH group of donors, flavin as acceptor;GO:0008168//methyltransferase activity;GO:0000166//nucleotide binding;GO:0019842//vitamin binding	GO:0019695//choline metabolic process;GO:0006544//glycine metabolic process;GO:0006577//amino-acid betaine metabolic process	K00315//dimethylglycine dehydrogenase [EC:1.5.8.4]	gi|21311901|ref|NP_083048.1|//dimethylglycine dehydrogenase, mitochondrial precursor [Mus musculus]
434341	5224	4.946666667	4.406666667	-0.166768915	0.722951774	*	Nlrc5	GO:0005634//nucleus;GO:0005829//cytosol;GO:0005813//centrosome;GO:0005737//cytoplasm	GO:0000979//RNA polymerase II core promoter sequence-specific DNA binding;GO:0005524//ATP binding	GO:0051607//defense response to virus;GO:0045345//positive regulation of MHC class I biosynthetic process;GO:0060335//positive regulation of interferon-gamma-mediated signaling pathway;GO:0060340//positive regulation of type I interferon-mediated signaling pathway;GO:0045944//positive regulation of transcription from RNA polymerase II promoter;GO:0045087//innate immune response;GO:0032088//negati…	K08060//class II, major histocompatibility complex, transactivator	gi|254692966|ref|NP_001028379.2|//protein NLRC5 [Mus musculus];BAE33524.1//unnamed protein product [Mus musculus];NP_001028379.2//protein NLRC5 [Mus musculus]
230597	4505	6.04	6.26	0.051614108	0.154582559	*	Zfyve9	GO:0043231//intracellular membrane-bounded organelle;GO:0031901//early endosome membrane;GO:0043234//protein complex;GO:0005829//cytosol;GO:0005769//early endosome;GO:0005737//cytoplasm	GO:0043169//cation binding;GO:0046872//metal ion binding;GO:0005515//protein binding;GO:0019904//protein domain specific binding;GO:0005545//1-phosphatidylinositol binding;GO:0046332//SMAD binding;GO:0035091//phosphatidylinositol binding	GO:0007179//transforming growth factor beta receptor signaling pathway;GO:0006606//protein import into nucleus;GO:0007184//SMAD protein import into nucleus;GO:0007183//SMAD protein complex assembly;GO:0017015//regulation of transforming growth factor beta receptor signaling pathway	K04679//MAD, mothers against decapentaplegic interacting protein	XP_006503052.1//PREDICTED: zinc finger FYVE domain-containing protein 9 isoform X4 [Mus musculus];NP_001334092.1//zinc finger FYVE domain-containing protein 9 isoform 1 [Mus musculus];gi|119508810|ref|NP_899123.2|//zinc finger FYVE domain-containing protein 9 [Mus musculus]
330188	2287	0.036666667	0.01	-1.874469118	NA	*	Ccdc63	NA	NA	NA	K10352//myosin heavy chain;K17388//Rho-associated protein kinase 2 [EC:2.7.11.1];K10421//CAP-Gly domain-containing linker protein 1;K20283//golgin subfamily A member 4;K12478//early endosome antigen 1	NA
320091	4134	0.01	0.013333333	0.415037499	NA	*	Ano4	NA	NA	NA	K19499//anoctamin-4	gi|148689550|gb|EDL21497.1|//transmembrane protein 16D (eight membrane-spanning domains), isoform CRA_a, partial [Mus musculus];gi|568967784|ref|XP_006513818.1|//PREDICTED: anoctamin-4 isoform X2 [Mus musculus]
102657	3197	1.32	0.45	-1.552541023	0.993052839	Down	Cd276	GO:0031224//intrinsic component of membrane;GO:0009986//cell surface	GO:0005515//protein binding	GO:0030282//bone mineralization;GO:0001649//osteoblast differentiation;GO:0042098//T cell proliferation;GO:0042036//negative regulation of cytokine biosynthetic process;GO:0002682//regulation of immune system process;GO:0042095//interferon-gamma biosynthetic process;GO:0006954//inflammatory response	K06746//immune costimulatory protein B7-H3	gi|19527206|ref|NP_598744.1|//CD276 antigen precursor [Mus musculus]
241732	3087	0.093333333	0.116666667	0.321928095	NA	*	Tspyl3	NA	NA	GO:0034728//nucleosome organization	K11286//TSPY-like 3	gi|148674071|gb|EDL06018.1|//mCG49000, partial [Mus musculus]
68612	931	0.34	0.983333333	1.532145802	NA	*	Ube2c	GO:0000152//nuclear ubiquitin ligase complex;GO:0005634//nucleus;GO:0000151//ubiquitin ligase complex;GO:0005829//cytosol;GO:0005886//plasma membrane;GO:0005737//cytoplasm;GO:0005680//anaphase-promoting complex	GO:0061630//ubiquitin protein ligase activity;GO:0005524//ATP binding;GO:0019787//ubiquitin-like protein transferase activity;GO:0031625//ubiquitin protein ligase binding;GO:0061631//ubiquitin conjugating enzyme activity;GO:0032550//purine ribonucleoside binding;GO:0004842//ubiquitin-protein transferase activity;GO:0044389//ubiquitin-like protein ligase binding	GO:0070936//protein K48-linked ubiquitination;GO:0016567//protein ubiquitination;GO:0070979//protein K11-linked ubiquitination;GO:0010994//free ubiquitin chain polymerization;GO:0010993//null;GO:0043161//proteasome-mediated ubiquitin-dependent protein catabolic process;GO:0006511//ubiquitin-dependent protein catabolic process;GO:0031145//anaphase-promoting complex-dependent catabolic process;GO:0…	K06688//ubiquitin-conjugating enzyme E2 C [EC:2.3.2.23]	gi|635047523|ref|XP_007960333.1|//PREDICTED: ubiquitin-conjugating enzyme E2 C-like isoform X1 [Chlorocebus sabaeus];NP_081061.1//ubiquitin-conjugating enzyme E2 C [Mus musculus]
13589	7361	3.663333333	3.85	0.071701465	0.205854784	*	Mapre1	GO:0043231//intracellular membrane-bounded organelle;GO:0005815//microtubule organizing center;GO:0042995//cell projection;GO:0044459//plasma membrane part;GO:0005874//microtubule;GO:0035371//microtubule plus-end;GO:0005881//cytoplasmic microtubule;GO:0015630//microtubule cytoskeleton;GO:0005813//centrosome;GO:0030981//cortical microtubule cytoskeleton;GO:0031253//cell projection membrane;GO:0005…	GO:0003723//RNA binding;GO:0042802//identical protein binding;GO:0051010//microtubule plus-end binding;GO:0008017//microtubule binding;GO:0045296//cadherin binding	GO:0072698//protein localization to microtubule cytoskeleton;GO:1903033//positive regulation of microtubule plus-end binding;GO:0031111//negative regulation of microtubule polymerization or depolymerization;GO:0007067//null;GO:0051301//cell division;GO:0035372//protein localization to microtubule;GO:0007049//cell cycle;GO:0031115//negative regulation of microtubule polymerization;GO:0044772//mito…	K10436//microtubule-associated protein, RP/EB family	AAH52405.1//Mapre1 protein, partial [Mus musculus];gi|30851559|gb|AAH52405.1|//Mapre1 protein, partial [Mus musculus]
228026	5202	11.87666667	17.37333333	0.5487446	0.986046784	*	Pdk1	GO:0044429//mitochondrial part;GO:0043234//protein complex	GO:0042802//identical protein binding;GO:0004672//protein kinase activity;GO:0046983//protein dimerization activity;GO:0032550//purine ribonucleoside binding	GO:0006006//glucose metabolic process;GO:0006979//response to oxidative stress;GO:0007165//signal transduction;GO:0006468//protein phosphorylation	K12077//pyruvate dehydrogenase kinase isoform 1 [EC:2.7.11.2]	gi|110625975|ref|NP_766253.2|//pyruvate dehydrogenase kinase, isozyme 1 precursor [Mus musculus]
381974	1847	0.01	0.013333333	0.415037499	NA	*	Mrgprg	GO:0031224//intrinsic component of membrane	GO:0004888//transmembrane signaling receptor activity	GO:0007166//cell surface receptor signaling pathway	K08395//Mas-related G protein-coupled receptor member G	gi|45237191|ref|NP_987077.1|//mas-related G-protein coupled receptor member G [Mus musculus]
211151	672	16.92333333	26.45666667	0.644617545	0.999342344	*	Churc1	NA	GO:0046914//transition metal ion binding	GO:0032502//developmental process;GO:0006351//transcription, DNA-templated	K05954//protein farnesyltransferase subunit beta [EC:2.5.1.58]	gi|197099170|ref|NP_001126496.1|//protein Churchill [Pongo abelii]
212085	588	0.396666667	0.4	0.012072832	NA	*	Trim52	NA	NA	NA	K12025//tripartite motif-containing protein 52	gi|148668196|gb|EDL00526.1|//mCG1042451 [Mus musculus]
BGI_novel_G000856	2057	0.02	0.256666667	3.68182404	NA	*	NA	GO:0016021//integral component of membrane	GO:0004930//G-protein coupled receptor activity	NA	K08396//Mas-related G protein-coupled receptor member X	CDG86233.1//TPA: Mas-related G protein-coupled receptor g16 [Mus musculus]
114128	1897	9.466666667	11.90333333	0.330437204	0.968519166	*	Laptm4b	GO:0016020//membrane	GO:0005488//binding	NA	K12387//lysosomal-associated transmembrane protein	gi|15743550|ref|NP_277056.1|//lysosomal-associated transmembrane protein 4B [Mus musculus]
320027	3117	0.02	0.01	-1	NA	*	Fstl4	NA	GO:0043169//cation binding	NA	K19511//peroxidase [EC:1.11.1.7];K17341//hemicentin	gi|148701660|gb|EDL33607.1|//follistatin-like 4, isoform CRA_b, partial [Mus musculus]
BGI_novel_G000588	614	0.62	0.483333333	-0.359249721	NA	*	NA	GO:0016020//membrane;GO:0070062//extracellular exosome;GO:0005634//nucleus;GO:0005654//nucleoplasm;GO:0005925//focal adhesion;GO:0022625//cytosolic large ribosomal subunit;GO:0005737//cytoplasm;GO:0005730//nucleolus;GO:0043234//protein complex;GO:0030529//intracellular ribonucleoprotein complex;GO:0022626//cytosolic ribosome;GO:0017101//aminoacyl-tRNA synthetase multienzyme complex	GO:0003729//mRNA binding;GO:0003723//RNA binding;GO:0048027//mRNA 5'-UTR binding;GO:0031625//ubiquitin protein ligase binding;GO:0008097//5S rRNA binding;GO:0003730//mRNA 3'-UTR binding;GO:0003735//structural constituent of ribosome;GO:1990948//ubiquitin ligase inhibitor activity	GO:1904667//negative regulation of ubiquitin protein ligase activity;GO:0045727//positive regulation of translation;GO:2000435//negative regulation of protein neddylation;GO:0042273//ribosomal large subunit biogenesis;GO:0010922//positive regulation of phosphatase activity;GO:1905017//positive regulation of isoleucine-tRNA ligase activity;GO:0000027//ribosomal large subunit assembly;GO:0010628//p…	K02932//large subunit ribosomal protein L5e	NP_058676.1//60S ribosomal protein L5 [Mus musculus]
71373	2224	23.44333333	19.36	-0.276098764	0.971977021	*	Prr16	NA	NA	NA	NA	gi|124487027|ref|NP_001074693.1|//protein Largen [Mus musculus]
319262	4227	0.193333333	0.193333333	0	NA	*	Fchsd1	NA	NA	NA	K20125//F-BAR and double SH3 domains protein	NA
74018	6353	9.703333333	9.563333333	-0.020966871	0.02612185	*	Als2	GO:0031252//cell leading edge;GO:0016020//membrane;GO:0030425//dendrite;GO:0031982//vesicle;GO:0005737//cytoplasm;GO:0043025//neuronal cell body;GO:0032991//macromolecular complex;GO:0030426//growth cone;GO:0005829//cytosol;GO:0043197//dendritic spine;GO:0005769//early endosome;GO:0030424//axon;GO:0043231//intracellular membrane-bounded organelle;GO:0005815//microtubule organizing center;GO:00058…	GO:0017048//Rho GTPase binding;GO:0042802//identical protein binding;GO:0030295//protein kinase activator activity;GO:0030676//Rac guanyl-nucleotide exchange factor activity;GO:0043539//protein serine/threonine kinase activator activity;GO:0017112//Rab guanyl-nucleotide exchange factor activity;GO:0042803//protein homodimerization activity;GO:0008289//lipid binding;GO:0017137//Rab GTPase binding;…	GO:0007528//neuromuscular junction development;GO:0043009//chordate embryonic development;GO:0007270//neuron-neuron synaptic transmission;GO:0051259//protein oligomerization;GO:0048667//cell morphogenesis involved in neuron differentiation;GO:0032535//regulation of cellular component size;GO:0007409//axonogenesis;GO:0001662//behavioral fear response;GO:0006979//response to oxidative stress;GO:000…	K04575//amyotrophic lateral sclerosis 2 protein	XP_021055037.1//alsin [Mus pahari];gi|148667706|gb|EDL00123.1|//amyotrophic lateral sclerosis 2 (juvenile) homolog (human), isoform CRA_a, partial [Mus musculus];gi|189181674|ref|NP_666221.1|//alsin isoform 2 [Mus musculus]
66404	2142	35.41666667	36.48666667	0.04294092	0.228615596	*	Rtfdc1	NA	NA	NA	NA	gi|148674659|gb|EDL06606.1|//mCG2574, partial [Mus musculus]
56274	2928	3.296666667	3.453333333	0.066981577	0.13697419	*	Stk3	GO:0043231//intracellular membrane-bounded organelle	GO:0046872//metal ion binding;GO:0004672//protein kinase activity;GO:0030295//protein kinase activator activity;GO:0032550//purine ribonucleoside binding	GO:0001838//embryonic epithelial tube formation;GO:0007399//nervous system development;GO:0035265//organ growth;GO:0030178//negative regulation of Wnt signaling pathway;GO:0007507//heart development;GO:0007254//JNK cascade;GO:0006915//apoptotic process;GO:0001892//embryonic placenta development;GO:0035162//embryonic hemopoiesis;GO:0008283//cell proliferation;GO:0045860//positive regulation of pro…	K04412//serine/threonine kinase 3	gi|118150664|ref|NP_062609.2|//serine/threonine-protein kinase 3 [Mus musculus]
269966	6413	3.983333333	4.06	0.027503515	0.026846211	*	Nup98	GO:0005643//nuclear pore;GO:0005635//nuclear envelope;GO:0016234//inclusion body;GO:0042405//nuclear inclusion body;GO:0031981//nuclear lumen;GO:0044615//nuclear pore nuclear basket;GO:0016604//nuclear body;GO:0044614//nuclear pore cytoplasmic filaments;GO:0043231//intracellular membrane-bounded organelle;GO:0031965//nuclear membrane;GO:0005654//nucleoplasm;GO:0005634//nucleus;GO:0000775//chromos…	GO:0003723//RNA binding;GO:0003729//mRNA binding;GO:0001105//RNA polymerase II transcription coactivator activity;GO:0005487//nucleocytoplasmic transporter activity;GO:0008236//serine-type peptidase activity;GO:0008139//nuclear localization sequence binding;GO:0033218//amide binding;GO:1990841//promoter-specific chromatin binding;GO:0005198//structural molecule activity;GO:0017056//structural con…	GO:0050658//RNA transport;GO:0034398//telomere tethering at nuclear periphery;GO:0006260//DNA replication;GO:0006999//nuclear pore organization;GO:0006259//DNA metabolic process;GO:0006405//RNA export from nucleus;GO:0051028//mRNA transport;GO:0048026//positive regulation of mRNA splicing, via spliceosome;GO:0000973//posttranscriptional tethering of RNA polymerase II gene DNA at nuclear periphery…	K14297//nuclear pore complex protein Nup98-Nup96	gi|74138803|dbj|BAE27210.1|//unnamed protein product [Mus musculus];XP_006507959.1//PREDICTED: nuclear pore complex protein Nup98-Nup96 isoform X2 [Mus musculus];gi|148684636|gb|EDL16583.1|//nucleoporin 98, isoform CRA_b, partial [Mus musculus];gi|562152903|ref|NP_001274095.1|//nuclear pore complex protein Nup98-Nup96 isoform 4 [Mus musculus]
26367	2526	1.466666667	1.813333333	0.306103128	0.55420687	*	Ceacam2	NA	NA	NA	K06499//carcinoembryonic antigen-related cell adhesion molecule	XP_021074389.1//carcinoembryonic antigen-related cell adhesion molecule 1 isoform X8 [Mus pahari];XP_021074382.1//carcinoembryonic antigen-related cell adhesion molecule 1 isoform X2 [Mus pahari];CDQ82648.1//unnamed protein product [Oncorhynchus mykiss];CDR18895.1//unnamed protein product, partial [Oncorhynchus mykiss]
238333	2028	0.02	0.02	0	NA	*	Samd15	NA	NA	NA	K12567//titin [EC:2.7.11.1];K04574//neurofilament heavy polypeptide	gi|590121987|ref|NP_001277217.1|//sterile alpha motif domain-containing protein 15 [Mus musculus]
71624	3031	9.99	10.4	0.058026945	0.197736332	*	4833411C07Rik	NA	NA	NA	K12822//RNA-binding protein 25	gi|148690104|gb|EDL22051.1|//mCG59572, isoform CRA_b [Mus musculus];EHH53600.1//hypothetical protein EGM_14273, partial [Macaca fascicularis];EDL22051.1//mCG59572, isoform CRA_b [Mus musculus]
140497	1139	0.803333333	2.616666667	1.703659508	0.999797118	Up	Cd300c2	GO:0031224//intrinsic component of membrane	NA	GO:0050663//cytokine secretion	K06719//CD300 antigen	gi|148702509|gb|EDL34456.1|//mCG146304, isoform CRA_b, partial [Mus musculus]
23983	1720	62.86333333	66.18333333	0.074249182	0.669962292	*	Pcbp1	GO:0016020//membrane;GO:0070062//extracellular exosome;GO:0005634//nucleus;GO:0005654//nucleoplasm;GO:0016607//nuclear speck;GO:0005737//cytoplasm;GO:0031981//nuclear lumen;GO:0032991//macromolecular complex;GO:0005829//cytosol;GO:0036464//cytoplasmic ribonucleoprotein granule	GO:0003729//mRNA binding;GO:0000981//RNA polymerase II transcription factor activity, sequence-specific DNA binding;GO:0003723//RNA binding;GO:0090079//translation regulator activity, nucleic acid binding;GO:0003730//mRNA 3'-UTR binding;GO:0045296//cadherin binding;GO:0098847//sequence-specific single stranded DNA binding;GO:0043566//null;GO:0003697//single-stranded DNA binding;GO:0008494//transl…	GO:0006397//mRNA processing;GO:0016070//RNA metabolic process;GO:0000398//mRNA splicing, via spliceosome;GO:0000377//RNA splicing, via transesterification reactions with bulged adenosine as nucleophile;GO:0039694//viral RNA genome replication;GO:0045944//positive regulation of transcription from RNA polymerase II promoter;GO:0006412//translation	K12889//poly(rC)-binding protein 1	gi|724828135|ref|XP_010362558.1|//PREDICTED: poly(rC)-binding protein 1 [Rhinopithecus roxellana];XP_010362558.1//PREDICTED: poly(rC)-binding protein 1 [Rhinopithecus roxellana]
100502950	1152	0.44	0.576666667	0.390234108	NA	*	Gm3336	NA	NA	NA	NA	gi|148696914|gb|EDL28861.1|//mCG14782, isoform CRA_a, partial [Mus musculus]
217154	3049	0.036666667	0.02	-0.874469118	NA	*	Stac2	NA	GO:0043169//cation binding	GO:0007165//signal transduction	K06114//spectrin alpha;K04364//growth factor receptor-binding protein 2;K05730//guanine nucleotide exchange factor VAV;K20045//intersectin	gi|674072635|ref|XP_008843510.1|//PREDICTED: SH3 and cysteine-rich domain-containing protein 2 isoform X2 [Nannospalax galili]
67636	1389	23.38333333	42.12	0.849024833	0.99953383	*	Lyrm5	GO:0043231//intracellular membrane-bounded organelle	NA	NA	K20301//trafficking protein particle complex subunit 2;K10591//E3 ubiquitin-protein ligase NEDD4 [EC:2.3.2.26]	gi|19526856|ref|NP_598449.1|//LYR motif-containing protein 5 [Mus musculus]
75219	4632	0.016666667	0.036666667	1.137503524	NA	*	Dusp18	NA	NA	NA	K14165//atypical dual specificity phosphatase [EC:3.1.3.16 3.1.3.48]	gi|148708497|gb|EDL40444.1|//dual specificity phosphatase 18, partial [Mus musculus]
320181	4864	0.016666667	0.01	-0.736965594	NA	*	Fndc7	NA	NA	NA	K16628//collagen, type VII, alpha;K18034//receptor-type tyrosine-protein phosphatase H [EC:3.1.3.48];K06252//tenascin	gi|260166644|ref|NP_001159437.1|//fibronectin type III domain-containing protein 7 isoform 2 precursor [Mus musculus]
66496	842	41.44	53.86333333	0.378279511	0.987908156	*	Ppdpf	NA	NA	GO:0001708//cell fate specification;GO:0031017//exocrine pancreas development	NA	NP_079874.1//pancreatic progenitor cell differentiation and proliferation factor [Mus musculus]
11754	4396	0.03	0.01	-1.584962501	NA	*	Aoc3	GO:0031224//intrinsic component of membrane;GO:0044421//extracellular region part;GO:0043227//membrane-bounded organelle;GO:0044464//cell part	GO:0005216//ion channel activity;GO:0016641//oxidoreductase activity, acting on the CH-NH2 group of donors, oxygen as acceptor;GO:0042802//identical protein binding;GO:0046914//transition metal ion binding;GO:0048037//cofactor binding	GO:0008015//blood circulation;GO:0022610//biological adhesion;GO:0007631//feeding behavior;GO:0010827//regulation of glucose transport;GO:0044767//null;GO:0002526//acute inflammatory response;GO:0044710//null;GO:0002684//positive regulation of immune system process;GO:1901564//organonitrogen compound metabolic process;GO:0009636//response to toxic substance	K00276//primary-amine oxidase [EC:1.4.3.21]	gi|6753066|ref|NP_033805.1|//membrane primary amine oxidase [Mus musculus]
208117	4558	0.256666667	0.196666667	-0.384143491	NA	*	Aph1b	NA	NA	NA	K06172//gamma-secretase subunit APH-1A	NA
66044	1283	4.24	6.663333333	0.652179801	0.99385786	*	Dtd1	GO:0031981//nuclear lumen	GO:0016787//hydrolase activity	GO:0046416//D-amino acid metabolic process	K07560//D-tyrosyl-tRNA(Tyr) deacylase [EC:3.1.-.-]	gi|13384676|ref|NP_079590.1|//D-tyrosyl-tRNA(Tyr) deacylase 1 [Mus musculus]
68259	4090	0.666666667	1.063333333	0.673556424	0.982371349	*	Ift80	GO:0005815//microtubule organizing center;GO:0005930//axoneme	NA	GO:0048858//cell projection morphogenesis;GO:0007166//cell surface receptor signaling pathway;GO:0001503//ossification	K19678//intraflagellar transport protein 80	gi|28076907|ref|NP_080917.1|//intraflagellar transport protein 80 homolog [Mus musculus]
380629	3667	9.3	5.6	-0.731803889	0.991402245	*	Heca	NA	NA	NA	K10867//nibrin	NA
17022	2075	1.506666667	8.006666667	2.409841473	1	Up	Lum	GO:0005581//collagen trimer	GO:0005515//protein binding	GO:0010033//response to organic substance;GO:0030198//extracellular matrix organization;GO:0050953//sensory perception of light stimulus;GO:0001501//skeletal system development;GO:0006366//transcription from RNA polymerase II promoter	K08122//lumican	gi|160333372|ref|NP_032550.2|//lumican precursor [Mus musculus]
75785	8014	8.93	7.506666667	-0.250487754	0.908666965	*	Klhl24	GO:0044424//intracellular part;GO:0005737//cytoplasm;GO:0031463//Cul3-RING ubiquitin ligase complex;GO:0005912//adherens junction;GO:0043005//neuron projection;GO:0043025//neuronal cell body;GO:0030057//desmosome	NA	GO:2000312//regulation of kainate selective glutamate receptor activity;GO:0045109//intermediate filament organization;GO:0051865//protein autoubiquitination	K10461//kelch-like protein 24/35	gi|26381170|dbj|BAB29759.2|//unnamed protein product [Mus musculus];BAB29759.2//unnamed protein product [Mus musculus]
232431	2072	0.066666667	0.063333333	-0.074000581	NA	*	Gprc5a	GO:0031224//intrinsic component of membrane;GO:0043227//membrane-bounded organelle	GO:0004888//transmembrane signaling receptor activity	GO:0007166//cell surface receptor signaling pathway	K08468//G protein-coupled receptor family C group 5 member A	gi|225543465|ref|NP_852109.2|//retinoic acid-induced protein 3 [Mus musculus]
13603	1783	0.67	0.493333333	-0.441598326	NA	*	Opn3	GO:0016021//integral component of membrane	GO:0004930//G-protein coupled receptor activity	GO:0007623//circadian rhythm;GO:0006464//cellular protein modification process;GO:0009583//detection of light stimulus;GO:0050953//sensory perception of light stimulus;GO:0007166//cell surface receptor signaling pathway	K04256//c-opsin	gi|6753710|ref|NP_034228.1|//opsin-3 [Mus musculus]
67690	1049	0.11	0.01	-3.459431619	NA	*	Prss37	NA	GO:0004175//endopeptidase activity;GO:0043169//cation binding	GO:0019538//protein metabolic process	K01312//trypsin [EC:3.4.21.4]	gi|13385812|ref|NP_080593.1|//probable inactive serine protease 37 precursor [Mus musculus]
100862268	1766	0.01	0.02	1	NA	*	LOC100862268	NA	NA	NA	NA	gi|148680324|gb|EDL12271.1|//mCG1050978 [Mus musculus]
104099	6016	1.313333333	2.043333333	0.637691444	0.988209182	*	Itga9	NA	NA	NA	K06585//integrin alpha 9	gi|148677301|gb|EDL09248.1|//integrin alpha 9, partial [Mus musculus];gi|74137943|dbj|BAE24106.1|//unnamed protein product [Mus musculus]
242851	1174	0.01	0.01	0	NA	*	Gnat3	NA	NA	NA	K19729//guanine nucleotide-binding protein G(t) subunit alpha 3	gi|124487259|ref|NP_001074612.1|//guanine nucleotide-binding protein G(t) subunit alpha-3 [Mus musculus]
626275	2364	0.056666667	0.026666667	-1.087462841	NA	*	A930012L18Rik	NA	NA	NA	NA	NA
224648	5671	4.053333333	4.366666667	0.107423583	0.458085028	*	Uhrf1bp1	NA	GO:0042802//identical protein binding;GO:0042826//histone deacetylase binding	NA	K08114//receptor-type tyrosine-protein phosphatase zeta [EC:3.1.3.48];K10737//DNA helicase MCM8 [EC:3.6.4.12];K15446//tRNA:m4X modification enzyme [EC:2.1.1.225]	gi|60359998|dbj|BAD90218.1|//mKIAA4127 protein [Mus musculus];BAD90218.1//mKIAA4127 protein, partial [Mus musculus];XP_017159865.1//PREDICTED: tRNA:m(4)X modification enzyme TRM13 homolog isoform X1 [Poecilia reticulata]
12983	4776	0.51	1.183333333	1.214287372	0.997737942	Up	Csf2rb	GO:0031224//intrinsic component of membrane	GO:0005488//binding	GO:0007166//cell surface receptor signaling pathway;GO:0002237//response to molecule of bacterial origin	K04738//cytokine receptor common subunit beta	gi|86577678|gb|AAI13203.1|//Colony stimulating factor 2 receptor, beta, low-affinity (granulocyte-macrophage) [Mus musculus]
11500	3469	0.01	0.046666667	2.222392421	NA	*	Adam7	NA	NA	NA	K16071//disintegrin and metalloproteinase domain-containing protein 7 [EC:3.4.24.-]	NA
57248	878	0.026666667	0.053333333	1	NA	*	Ly6i	GO:0031224//intrinsic component of membrane;GO:0009986//cell surface	NA	NA	K06846//lymphocyte antigen 6 complex locus protein D/E/G6/H	gi|257096069|ref|NP_065244.2|//lymphocyte antigen 6I precursor [Mus musculus]
238405	2271	0.013333333	0.01	-0.415037499	NA	*	Adam6b	NA	NA	NA	K08609//disintegrin and metalloproteinase domain-containing protein 20 [EC:3.4.24.-]	NA
227615	914	5.486666667	5.946666667	0.116151279	0.443051951	*	Tmem203	NA	NA	NA	K14527//ribonuclease P/MRP protein subunit RPP20 [EC:3.1.26.5]	NA
233164	2852	0.016666667	0.01	-0.736965594	NA	*	Gm4884	NA	NA	NA	NA	gi|139948925|ref|NP_898989.2|//uncharacterized protein LOC233164 [Mus musculus]
73032	1032	0.02	0.01	-1	NA	*	Ttc9b	NA	NA	NA	K09572//FK506-binding protein 6 [EC:5.2.1.8];K05864//peptidyl-prolyl isomerase D [EC:5.2.1.8]	gi|110625933|ref|NP_082693.1|//tetratricopeptide repeat protein 9B [Mus musculus]
103284	2241	3.916666667	3.086666667	-0.343576658	0.946404579	*	Zc3h10	GO:0005634//nucleus	GO:0003723//RNA binding;GO:0046872//metal ion binding;GO:0035198//miRNA binding	GO:1903799//negative regulation of production of miRNAs involved in gene silencing by miRNA;GO:0010608//posttranscriptional regulation of gene expression	K14943//muscleblind	gi|148692634|gb|EDL24581.1|//zinc finger CCCH type containing 10, partial [Mus musculus];EDL24581.1//zinc finger CCCH type containing 10, partial [Mus musculus]
19227	1455	0.023333333	0.01	-1.222392421	NA	*	Pthlh	GO:0031981//nuclear lumen;GO:0044421//extracellular region part	GO:0051427//hormone receptor binding	GO:0030324//lung development;GO:0001649//osteoblast differentiation;GO:0048875//chemical homeostasis within a tissue;GO:0006171//cAMP biosynthetic process;GO:0002062//chondrocyte differentiation;GO:0060560//developmental growth involved in morphogenesis;GO:0036075//replacement ossification;GO:0044092//negative regulation of molecular function;GO:0008283//cell proliferation;GO:0051604//protein mat…	NA	gi|148678784|gb|EDL10731.1|//parathyroid hormone-like peptide, isoform CRA_a, partial [Mus musculus]
224703	1670	31.59333333	39.07666667	0.306687247	0.991084295	*	Mar-02	GO:0031224//intrinsic component of membrane;GO:0031090//organelle membrane;GO:0005764//lysosome;GO:0031982//vesicle	GO:0019787//ubiquitin-like protein transferase activity;GO:0046914//transition metal ion binding	GO:0032446//protein modification by small protein conjugation;GO:0016192//vesicle-mediated transport	K10657//E3 ubiquitin-protein ligase MARCH2 [EC:2.3.2.27]	gi|31542053|ref|NP_663461.2|//E3 ubiquitin-protein ligase MARCH2 isoform 1 [Mus musculus];XP_021041585.1//E3 ubiquitin-protein ligase MARCH2 isoform X3 [Mus caroli];gi|26349191|dbj|BAC38235.1|//unnamed protein product [Mus musculus]
321019	2942	0.043333333	0.103333333	1.253756592	NA	*	Gpr183	GO:0016021//integral component of membrane	GO:0032934//sterol binding;GO:0001608//G-protein coupled nucleotide receptor activity	GO:0030888//regulation of B cell proliferation;GO:0043410//positive regulation of MAPK cascade;GO:0002312//B cell activation involved in immune response;GO:0035588//G-protein coupled purinergic receptor signaling pathway	K04305//Epstein-Barr virus induced gene 2	gi|88853593|ref|NP_898852.2|//G-protein coupled receptor 183 [Mus musculus]
320020	1637	0.26	0.51	0.971985624	NA	*	6330415G19Rik	NA	NA	NA	K09229//KRAB and SCAN domains-containing zinc finger protein;K09230//SCAN domain-containing zinc finger protein	NA
78655	2466	27.6	27.31	-0.015238953	0.01802639	*	Eif3j1	GO:0005852//eukaryotic translation initiation factor 3 complex	GO:0003743//translation initiation factor activity	NA	K03245//translation initiation factor 3 subunit J	NP_653128.2//eukaryotic translation initiation factor 3 subunit J [Mus musculus];gi|124244040|ref|NP_653128.2|//eukaryotic translation initiation factor 3 subunit J [Mus musculus];ERE70893.1//eukaryotic translation initiation factor 3 subunit J-like protein [Cricetulus griseus]
243983	2407	2.163333333	2.45	0.179525772	0.760960842	*	Zdhhc13	GO:0016020//membrane;GO:0005783//endoplasmic reticulum;GO:0030660//Golgi-associated vesicle membrane;GO:0000139//Golgi membrane;GO:0012506//vesicle membrane;GO:0031224//intrinsic component of membrane;GO:0005794//Golgi apparatus;GO:0016021//integral component of membrane;GO:0030659//cytoplasmic vesicle membrane	GO:0046873//metal ion transmembrane transporter activity;GO:0060089//molecular transducer activity;GO:0016409//palmitoyltransferase activity;GO:0046914//transition metal ion binding;GO:0016747//transferase activity, transferring acyl groups other than amino-acyl groups;GO:0004871//signal transducer activity;GO:0015095//magnesium ion transmembrane transporter activity;GO:0019706//protein-cysteine …	GO:0043123//positive regulation of I-kappaB kinase/NF-kappaB signaling;GO:0007249//I-kappaB kinase/NF-kappaB signaling;GO:0070838//divalent metal ion transport	K20032//palmitoyltransferase ZDHHC13/17 [EC:2.3.1.225]	gi|27229145|ref|NP_082307.1|//palmitoyltransferase ZDHHC13 [Mus musculus];NP_082307.1//palmitoyltransferase ZDHHC13 [Mus musculus]
72999	2496	24.25333333	58.95333333	1.281390346	0.999532115	Up	Insig2	GO:0032937//SREBP-SCAP-Insig complex;GO:0030176//integral component of endoplasmic reticulum membrane	GO:0005515//protein binding;GO:0008134//transcription factor binding	GO:0008203//cholesterol metabolic process;GO:0006950//response to stress;GO:0032933//SREBP signaling pathway;GO:0006991//response to sterol depletion;GO:0042472//inner ear morphogenesis;GO:0042474//middle ear morphogenesis;GO:0006984//ER-nucleus signaling pathway;GO:0006633//fatty acid biosynthetic process;GO:0060021//palate development;GO:0006694//steroid biosynthetic process;GO:0033993//respons…	NA	gi|148707842|gb|EDL39789.1|//insulin induced gene 2, isoform CRA_a, partial [Mus musculus];EDL39789.1//insulin induced gene 2, isoform CRA_a, partial [Mus musculus]
19683	3208	43.5	46.79666667	0.105390369	0.861599002	*	Rdh16	GO:0044432//endoplasmic reticulum part;GO:0016021//integral component of membrane	GO:0016616//oxidoreductase activity, acting on the CH-OH group of donors, NAD or NADP as acceptor;GO:0042802//identical protein binding;GO:0036094//small molecule binding	GO:0002138//retinoic acid biosynthetic process	K11154//retinol dehydrogenase 16 [EC:1.1.1.-]	gi|6677697|ref|NP_033066.1|//retinol dehydrogenase 16 [Mus musculus]
12334	2209	15.48	20.48	0.403810244	0.988087087	*	Capn2	GO:0016020//membrane;GO:0030425//dendrite;GO:0005783//endoplasmic reticulum;GO:0097038//perinuclear endoplasmic reticulum;GO:0005737//cytoplasm;GO:0005829//cytosol;GO:0031143//pseudopodium;GO:0005886//plasma membrane;GO:0044427//chromosomal part;GO:0070062//extracellular exosome;GO:0043231//intracellular membrane-bounded organelle;GO:0005634//nucleus;GO:0005925//focal adhesion;GO:0000785//chromat…	GO:0046872//metal ion binding;GO:0004198//calcium-dependent cysteine-type endopeptidase activity;GO:0008233//peptidase activity;GO:0004197//cysteine-type endopeptidase activity;GO:0008092//cytoskeletal protein binding;GO:0005509//calcium ion binding;GO:0046982//protein heterodimerization activity;GO:0046983//protein dimerization activity	GO:0016540//protein autoprocessing;GO:0051603//proteolysis involved in cellular protein catabolic process;GO:0006950//response to stress;GO:0007520//myoblast fusion;GO:0001701//in utero embryonic development;GO:0000768//syncytium formation by plasma membrane fusion;GO:0001666//response to hypoxia;GO:0071230//cellular response to amino acid stimulus;GO:0001824//blastocyst development;GO:0006508//p…	K03853//calpain-2 [EC:3.4.22.53]	BAA22964.1//m-calpain large subunit [Mus musculus];BAE32880.1//unnamed protein product [Mus musculus];gi|74191860|dbj|BAE32880.1|//unnamed protein product [Mus musculus]
78267	3287	2.146666667	4.01	0.901504049	0.99815257	*	Klhdc8b	GO:0044424//intracellular part;GO:0005829//cytosol;GO:0031463//Cul3-RING ubiquitin ligase complex;GO:0030496//midbody	NA	GO:0051301//cell division;GO:0016567//protein ubiquitination;GO:0007049//cell cycle	K10442//kelch-like protein 1/4/5;K15046//influenza virus NS1A-binding protein;K19720//collagen, type III, alpha;K13956//actin-binding protein IPP;K10446//kelch-like protein 8	gi|148689341|gb|EDL21288.1|//kelch domain containing 8B, isoform CRA_b, partial [Mus musculus];EDL21288.1//kelch domain containing 8B, isoform CRA_b, partial [Mus musculus];XP_020651014.1//kelch domain-containing protein 8B [Pogona vitticeps];XP_010571783.1//PREDICTED: kelch domain-containing protein 8B [Haliaeetus leucocephalus]
51813	3084	4.136666667	6.296666667	0.606119586	0.9939503	*	Ccnc	GO:0005654//nucleoplasm;GO:0000307//cyclin-dependent protein kinase holoenzyme complex;GO:0043234//protein complex;GO:0016592//mediator complex;GO:0044451//nucleoplasm part	GO:0019900//kinase binding;GO:0016538//cyclin-dependent protein serine/threonine kinase regulator activity	GO:1901409//positive regulation of phosphorylation of RNA polymerase II C-terminal domain;GO:0045944//positive regulation of transcription from RNA polymerase II promoter;GO:0007178//transmembrane receptor protein serine/threonine kinase signaling pathway;GO:0051726//regulation of cell cycle;GO:0006351//transcription, DNA-templated;GO:0045737//positive regulation of cyclin-dependent protein serin…	K15161//cyclin-C	gi|148673613|gb|EDL05560.1|//cyclin C, isoform CRA_d, partial [Mus musculus];XP_012594271.1//cyclin-C isoform X1 [Microcebus murinus]
27403	6727	1.033333333	0.86	-0.26489715	0.771153253	*	Abca7	GO:0016020//membrane;GO:0043231//intracellular membrane-bounded organelle;GO:0010008//endosome membrane;GO:0044459//plasma membrane part;GO:0016324//apical plasma membrane;GO:0031090//organelle membrane;GO:0005622//intracellular;GO:0032587//ruffle membrane;GO:0001891//phagocytic cup;GO:0000139//Golgi membrane;GO:0031224//intrinsic component of membrane;GO:0009986//cell surface;GO:0016021//integra…	GO:0005524//ATP binding;GO:0042626//ATPase activity, coupled to transmembrane movement of substances;GO:0034188//apolipoprotein A-I receptor activity;GO:0032550//purine ribonucleoside binding;GO:0005319//lipid transporter activity;GO:0090554//phosphatidylcholine-translocating ATPase activity;GO:0017111//nucleoside-triphosphatase activity;GO:0016887//ATPase activity;GO:0090556//phosphatidylserine-…	GO:0010875//positive regulation of cholesterol efflux;GO:1902430//negative regulation of amyloid-beta formation;GO:0006869//lipid transport;GO:0033344//cholesterol efflux;GO:0050766//positive regulation of phagocytosis;GO:1900223//positive regulation of amyloid-beta clearance;GO:0018149//peptide cross-linking;GO:0045332//phospholipid translocation;GO:0015914//phospholipid transport;GO:0006897//en…	K05645//ATP-binding cassette, subfamily A (ABC1), member 7	XP_015852430.1//PREDICTED: ATP-binding cassette sub-family A member 7 isoform X1 [Peromyscus maniculatus bairdii];gi|15451840|ref|NP_038878.1|//ATP-binding cassette sub-family A member 7 [Mus musculus];EDL89355.1//ATP-binding cassette, sub-family A (ABC1), member 7 [Rattus norvegicus]
74359	2585	1.043333333	1.706666667	0.709981153	0.989455293	*	4931414P19Rik	GO:0005576//extracellular region	GO:0003723//RNA binding	NA	NA	gi|28077031|ref|NP_083166.1|//uncharacterized protein C14orf93 homolog precursor [Mus musculus];XP_021037714.1//uncharacterized protein C14orf93 homolog [Mus caroli]
74256	8004	3.09	2.69	-0.200000665	0.785112511	*	Cyld	GO:0005874//microtubule;GO:0005881//cytoplasmic microtubule;GO:0005813//centrosome;GO:0048471//perinuclear region of cytoplasm;GO:0030496//midbody;GO:0036064//ciliary basal body;GO:0097542//ciliary tip;GO:0030529//intracellular ribonucleoprotein complex;GO:0005829//cytosol;GO:0031234//extrinsic component of cytoplasmic side of plasma membrane;GO:0009898//cytoplasmic side of plasma membrane;GO:000…	GO:0004843//thiol-dependent ubiquitin-specific protease activity;GO:0046914//transition metal ion binding;GO:0019901//protein kinase binding;GO:0061578//Lys63-specific deubiquitinase activity;GO:0019783//ubiquitin-like protein-specific protease activity;GO:0016790//thiolester hydrolase activity;GO:0019900//kinase binding;GO:0008270//zinc ion binding;GO:1990380//Lys48-specific deubiquitinase activ…	GO:0097191//extrinsic apoptotic signaling pathway;GO:0007346//regulation of mitotic cell cycle;GO:0043433//negative regulation of DNA binding transcription factor activity;GO:0010803//regulation of tumor necrosis factor-mediated signaling pathway;GO:1903829//positive regulation of cellular protein localization;GO:0090090//negative regulation of canonical Wnt signaling pathway;GO:0045581//negative…	K08601//ubiquitin thioesterase [EC:3.4.19.12]	gi|443287660|ref|NP_001263208.1|//ubiquitin carboxyl-terminal hydrolase CYLD isoform c [Mus musculus] ;BAC65671.1//mKIAA0849 protein, partial [Mus musculus];gi|28972435|dbj|BAC65671.1|//mKIAA0849 protein [Mus musculus]
252875	3724	2.953333333	2.91	-0.021325045	0.011553715	*	Mios	NA	NA	NA	K20407//WD repeat-containing protein mio	gi|148681991|gb|EDL13938.1|//cDNA sequence BC020002, isoform CRA_b, partial [Mus musculus]
78593	3913	0.02	0.01	-1	NA	*	Nrip3	NA	GO:0004175//endopeptidase activity	GO:0019538//protein metabolic process	K13215//nuclear receptor-interacting protein 2	gi|10181148|ref|NP_065635.1|//nuclear receptor-interacting protein 3 [Mus musculus]
56360	1768	1.213333333	2.783333333	1.197837747	0.995733723	Up	Acot9	NA	NA	NA	K17361//acyl-coenzyme A thioesterase 9 [EC:3.1.2.-]	NA
224697	4591	1.013333333	1.89	0.899277411	0.995307502	*	-;Adamts10//null	GO:0031012//extracellular matrix;GO:0001527//microfibril;GO:0005578//proteinaceous extracellular matrix	GO:0004222//metalloendopeptidase activity;GO:0008270//zinc ion binding	NA	K08625//a disintegrin and metalloproteinase with thrombospondin motifs 10 [EC:3.4.24.-]	XP_017172900.1//PREDICTED: A disintegrin and metalloproteinase with thrombospondin motifs 10 isoform X1 [Mus musculus];XP_015864605.1//PREDICTED: A disintegrin and metalloproteinase with thrombospondin motifs 10 isoform X3 [Peromyscus maniculatus bairdii];NP_001316082.1//A disintegrin and metalloproteinase with thrombospondin motifs 10 isoform 4 [Mus musculus];XP_021508540.1//A disintegrin and me…
241118	2650	0.01	0.01	0	NA	*	Asic4	GO:0031224//intrinsic component of membrane	GO:0005261//cation channel activity	GO:0006814//sodium ion transport	K04831//acid-sensing ion channel 4	gi|562882221|ref|XP_006168670.1|//PREDICTED: acid-sensing ion channel 4 [Tupaia chinensis]
70747	4066	0.203333333	0.286666667	0.495527417	NA	*	Tspan2	GO:0031224//intrinsic component of membrane;GO:0044464//cell part	NA	NA	K17354//tetraspanin-2	gi|70608157|ref|NP_081809.2|//tetraspanin-2 isoform 1 [Mus musculus];gi|341823657|ref|NP_001230061.1|//tetraspanin-2 isoform 2 [Mus musculus]
18595	6570	0.61	1.116666667	0.872317447	0.986625843	*	Pdgfra	GO:0043231//intracellular membrane-bounded organelle;GO:0009986//cell surface;GO:0016021//integral component of membrane	GO:0070851//growth factor receptor binding;GO:0042802//identical protein binding;GO:0019838//growth factor binding;GO:0005017//platelet-derived growth factor-activated receptor activity;GO:0032550//purine ribonucleoside binding	GO:0043200//response to amino acid;GO:0016477//cell migration;GO:0048008//platelet-derived growth factor receptor signaling pathway;GO:0006260//DNA replication;GO:0072497//mesenchymal stem cell differentiation;GO:0043551//regulation of phosphatidylinositol 3-kinase activity;GO:0030323//respiratory tube development;GO:0043627//response to estrogen;GO:0051480//regulation of cytosolic calcium ion co…	K04363//platelet-derived growth factor receptor alpha [EC:2.7.10.1]	gi|148705936|gb|EDL37883.1|//platelet derived growth factor receptor, alpha polypeptide, isoform CRA_a, partial [Mus musculus]
70527	2157	4.223333333	5.82	0.462637034	0.989388975	*	Stambp	GO:0016020//membrane;GO:0031981//nuclear lumen;GO:0032155//cell division site part	GO:0019783//ubiquitin-like protein-specific protease activity;GO:0043169//cation binding	GO:0070646//protein modification by small protein removal;GO:0007154//cell communication;GO:0006915//apoptotic process	K11866//STAM-binding protein [EC:3.4.19.12]	gi|148666675|gb|EDK99091.1|//Stam binding protein, isoform CRA_d, partial [Mus musculus]
11615	2093	29.57333333	7.183333333	-2.041571496	0.999863847	Down	Gm4737	NA	NA	NA	K01251//adenosylhomocysteinase [EC:3.3.1.1]	NA
235431	3626	0.416666667	0.616666667	0.565597176	NA	*	Coro2b	NA	NA	NA	K13887//coronin-2	gi|148528987|ref|NP_780693.2|//coronin-2B [Mus musculus]
100503353	3382	1.03	0.546666667	-0.913911023	0.941928339	*	Gm14440	NA	NA	NA	K09228//KRAB domain-containing zinc finger protein	NA
69129	1126	10.57666667	20.69333333	0.968281036	0.999281591	*	Pex11g	GO:0032991//macromolecular complex;GO:0031231//intrinsic component of peroxisomal membrane	NA	GO:0007031//peroxisome organization;GO:0032535//regulation of cellular component size	K13353//peroxin-11C	gi|21735445|ref|NP_081227.1|//peroxisomal membrane protein 11C [Mus musculus]
414872	10654	5.51	5.516666667	0.001744492	0.000419103	*	Zyg11b	NA	NA	NA	K10350//Zyg-11 protein homolog	gi|186287294|ref|NP_001028806.2|//protein zyg-11 homolog B [Mus musculus]
217698	1211	0.21	0.48	1.192645078	NA	*	Acot5	GO:0005829//cytosol;GO:0042579//microbody;GO:0005777//peroxisome	GO:0047617//acyl-CoA hydrolase activity;GO:0005515//protein binding;GO:0102991//myristoyl-CoA hydrolase activity;GO:0052689//carboxylic ester hydrolase activity;GO:0016290//palmitoyl-CoA hydrolase activity	GO:0032789//unsaturated monocarboxylic acid metabolic process;GO:0000038//very long-chain fatty acid metabolic process;GO:0006732//coenzyme metabolic process;GO:0006631//fatty acid metabolic process;GO:0032788//saturated monocarboxylic acid metabolic process;GO:0001676//long-chain fatty acid metabolic process;GO:0006637//acyl-CoA metabolic process	K01068//acyl-coenzyme A thioesterase 1/2/4 [EC:3.1.2.2]	gi|568979289|ref|XP_006515756.1|//PREDICTED: acyl-coenzyme A thioesterase 5 isoform X1 [Mus musculus];XP_011242377.1//PREDICTED: acyl-coenzyme A thioesterase 5 isoform X3 [Mus musculus]
BGI_novel_G000709	643	1.22	1.583333333	0.376083865	0.842960113	*	NA	NA	NA	NA	NA
67197	837	32.16666667	34.04666667	0.081947117	0.632718737	*	Zcrb1	GO:0031981//nuclear lumen;GO:0005654//nucleoplasm;GO:0005681//spliceosomal complex;GO:0005689//U12-type spliceosomal complex	GO:0003723//RNA binding;GO:0046914//transition metal ion binding;GO:0008270//zinc ion binding;GO:0003676//nucleic acid binding;GO:0036094//small molecule binding	GO:0006396//RNA processing;GO:0000398//mRNA splicing, via spliceosome	K13154//U11/U12 small nuclear ribonucleoprotein 31 kDa protein	EDL04283.1//mCG19744, isoform CRA_b, partial [Mus musculus];gi|148672336|gb|EDL04283.1|//mCG19744, isoform CRA_b, partial [Mus musculus]
236781	2278	0.01	0.01	0	NA	*	Gpr119	GO:0031224//intrinsic component of membrane	GO:0004888//transmembrane signaling receptor activity;GO:0005543//phospholipid binding	GO:0030072//peptide hormone secretion;GO:0007166//cell surface receptor signaling pathway	K08424//G protein-coupled receptor 119	gi|32306530|ref|NP_861416.1|//glucose-dependent insulinotropic receptor [Mus musculus]
BGI_novel_G000306	963	0.49	0.756666667	0.626876142	NA	*	NA	GO:0005623//cell	GO:0008199//ferric iron binding	GO:0006879//cellular iron ion homeostasis;GO:0006826//iron ion transport	K13625//ferritin light chain	NP_034370.2//ferritin light chain 1 [Mus musculus]
67367	6050	7.256666667	6.313333333	-0.200905077	0.671415619	*	Paxbp1	GO:0043231//intracellular membrane-bounded organelle;GO:0005634//nucleus;GO:0005829//cytosol;GO:0044444//cytoplasmic part	GO:0000978//RNA polymerase II proximal promoter sequence-specific DNA binding;GO:0005515//protein binding;GO:0008134//transcription factor binding;GO:0003700//DNA binding transcription factor activity;GO:0001071//null;GO:0003676//nucleic acid binding	GO:0016571//histone methylation;GO:0031062//positive regulation of histone methylation;GO:0006351//transcription, DNA-templated;GO:0007517//muscle organ development;GO:2000288//positive regulation of myoblast proliferation;GO:0006366//transcription from RNA polymerase II promoter;GO:0014841//skeletal muscle satellite cell proliferation;GO:0045944//positive regulation of transcription from RNA pol…	K13211//GC-rich sequence DNA-binding factor	gi|148671893|gb|EDL03840.1|//mCG115613, isoform CRA_b, partial [Mus musculus];AQS27630.1//hypothetical protein [Mus musculus];EDL03840.1//mCG115613, isoform CRA_b, partial [Mus musculus]
216527	1864	10.6	8.893333333	-0.253268099	0.923943823	*	Ccm2	NA	NA	NA	NA	NA
108161	1315	0.056666667	0.086666667	0.612976877	NA	*	Fam50b	GO:0043231//intracellular membrane-bounded organelle	NA	NA	K13119//protein FAM50	gi|148708946|gb|EDL40892.1|//mCG48748, isoform CRA_a, partial [Mus musculus]
227746	1858	3.183333333	3.14	-0.019773673	0.009532847	*	Rabepk	GO:0043231//intracellular membrane-bounded organelle;GO:0031090//organelle membrane	NA	NA	K20285//Rab9 effector protein with kelch motifs	gi|31559945|ref|NP_663497.2|//rab9 effector protein with kelch motifs [Mus musculus]
320460	4524	0.013333333	0.01	-0.415037499	NA	*	Vwc2l	GO:0044421//extracellular region part;GO:0008328//ionotropic glutamate receptor complex	NA	GO:0030182//neuron differentiation;GO:0030509//BMP signaling pathway	K17280//chordin-like protein 2;K19721//collagen, type V/XI/XXIV/XXVII, alpha	gi|893567038|ref|NP_001297587.1|//von Willebrand factor C domain-containing protein 2-like isoform 2 precursor [Mus musculus]
27398	1039	32.94	33.38333333	0.01928746	0.052704306	*	Mrpl2	NA	NA	NA	K02886//large subunit ribosomal protein L2	NA
227059	5003	0.706666667	0.81	0.196892049	NA	*	Slc39a10	GO:0031224//intrinsic component of membrane	GO:0008324//cation transmembrane transporter activity	GO:0044763//null;GO:0000041//transition metal ion transport	K14716//solute carrier family 39 (zinc transporter), member 10	gi|568906264|ref|XP_006495995.1|//PREDICTED: zinc transporter ZIP10 isoform X2 [Mus musculus]
74490	2179	0.063333333	0.043333333	-0.547487795	NA	*	Mamstr	NA	NA	NA	NA	gi|294345434|ref|NP_766006.2|//MEF2-activating motif and SAP domain-containing transcriptional regulator [Mus musculus]
18577	4623	0.766666667	1.49	0.95864097	0.993585265	*	Pde4a	GO:0043231//intracellular membrane-bounded organelle;GO:0044444//cytoplasmic part	GO:0043169//cation binding;GO:0004114//3',5'-cyclic-nucleotide phosphodiesterase activity	GO:0042493//response to drug;GO:0046058//cAMP metabolic process;GO:0007606//sensory perception of chemical stimulus	K13293//cAMP-specific phosphodiesterase 4 [EC:3.1.4.53]	gi|111185525|gb|AAH27224.2|//Pde4a protein, partial [Mus musculus]
100043332	1321	0.016666667	0.046666667	1.485426827	NA	*	Ankrd66	NA	NA	NA	K15503//serine/threonine-protein phosphatase 6 regulatory ankyrin repeat subunit B;K17593//ankyrin repeat domain-containing protein 42	NA
29861	2278	0.03	0.033333333	0.152003093	NA	*	Dpf1	GO:0090544//null	GO:0046914//transition metal ion binding	GO:0006351//transcription, DNA-templated;GO:0048731//system development	K13196//zinc finger protein ubi-d4	gi|7305309|ref|NP_038902.1|//zinc finger protein neuro-d4 [Mus musculus]
14758	4374	0.22	0.21	-0.067114196	NA	*	Gpm6b	GO:0031224//intrinsic component of membrane	NA	GO:0045184//establishment of protein localization;GO:0001952//regulation of cell-matrix adhesion;GO:0030282//bone mineralization;GO:0030036//actin cytoskeleton organization;GO:0043271//negative regulation of ion transport;GO:0048523//negative regulation of cellular process;GO:0022607//cellular component assembly;GO:0048869//cellular developmental process	K17271//myelin proteolipid protein	gi|295789068|ref|NP_001171426.1|//neuronal membrane glycoprotein M6-b isoform 1 [Mus musculus];gi|148708789|gb|EDL40736.1|//glycoprotein m6b, isoform CRA_d, partial [Mus musculus];gi|295789076|ref|NP_001171430.1|//neuronal membrane glycoprotein M6-b isoform 5 [Mus musculus];gi|295789070|ref|NP_001171427.1|//neuronal membrane glycoprotein M6-b isoform 2 [Mus musculus];gi|295789074|ref|NP_001171429…
228875	1969	9.483333333	8.726666667	-0.119963555	0.549784793	*	Slc35c2	GO:0016020//membrane;GO:0043231//intracellular membrane-bounded organelle;GO:0005654//nucleoplasm;GO:0033116//endoplasmic reticulum-Golgi intermediate compartment membrane;GO:0005793//endoplasmic reticulum-Golgi intermediate compartment;GO:0005801//cis-Golgi network;GO:0005794//Golgi apparatus;GO:0016021//integral component of membrane	NA	GO:0010467//gene expression;GO:0045747//positive regulation of Notch signaling pathway;GO:0006493//protein O-linked glycosylation;GO:0036065//fucosylation;GO:0007219//Notch signaling pathway;GO:0036066//protein O-linked fucosylation;GO:0010629//negative regulation of gene expression;GO:0015786//UDP-glucose transmembrane transport	K15280//solute carrier family 35, member C2	gi|21450265|ref|NP_659142.1|//solute carrier family 35 member C2 isoform 1 [Mus musculus];gi|537151296|gb|ERE71573.1|//solute carrier family 35 member C2 [Cricetulus griseus];NP_659142.1//solute carrier family 35 member C2 isoform 1 [Mus musculus]
11964	3947	9.58	11.58	0.273537692	0.934906639	*	Atp6v1a	GO:0043231//intracellular membrane-bounded organelle;GO:0005765//lysosomal membrane;GO:0070062//extracellular exosome;GO:0042995//cell projection;GO:0044459//plasma membrane part;GO:0016324//apical plasma membrane;GO:0043209//myelin sheath;GO:0005902//microvillus;GO:0033176//proton-transporting V-type ATPase complex;GO:0005829//cytosol;GO:0005739//mitochondrion;GO:0044444//cytoplasmic part;GO:003…	GO:0005524//ATP binding;GO:0019829//cation-transporting ATPase activity;GO:0032550//purine ribonucleoside binding;GO:0046961//proton-transporting ATPase activity, rotational mechanism	GO:0015988//energy coupled proton transmembrane transport, against electrochemical gradient;GO:0006879//cellular iron ion homeostasis;GO:0046034//ATP metabolic process;GO:0015991//ATP hydrolysis coupled proton transport;GO:0009150//purine ribonucleotide metabolic process;GO:0036295//cellular response to increased oxygen levels	K02145//V-type H+-transporting ATPase subunit A [EC:3.6.3.14]	gi|31560731|ref|NP_031534.2|//V-type proton ATPase catalytic subunit A [Mus musculus];XP_021041200.1//V-type proton ATPase catalytic subunit A isoform X1 [Mus caroli]
224105	5637	4.586666667	5.436666667	0.245276312	0.894544858	*	Pak2	GO:0043231//intracellular membrane-bounded organelle;GO:0016020//membrane;GO:0005634//nucleus;GO:0005737//cytoplasm;GO:0048471//perinuclear region of cytoplasm;GO:0030141//secretory granule;GO:0005829//cytosol;GO:0044444//cytoplasmic part	GO:0031267//small GTPase binding;GO:0005524//ATP binding;GO:0048365//Rac GTPase binding;GO:0042802//identical protein binding;GO:0030295//protein kinase activator activity;GO:0032550//purine ribonucleoside binding;GO:0030296//protein tyrosine kinase activator activity;GO:0019901//protein kinase binding;GO:0045296//cadherin binding;GO:0004674//protein serine/threonine kinase activity;GO:0004672//p…	GO:0043154//negative regulation of cysteine-type endopeptidase activity involved in apoptotic process;GO:0023014//signal transduction by protein phosphorylation;GO:0050731//positive regulation of peptidyl-tyrosine phosphorylation;GO:0016310//phosphorylation;GO:0016477//cell migration;GO:0097191//extrinsic apoptotic signaling pathway;GO:0007346//regulation of mitotic cell cycle;GO:0040008//regulat…	K04410//p21-activated kinase 2 [EC:2.7.11.1]	gi|532000789|ref|XP_005344887.1|//PREDICTED: serine/threonine-protein kinase PAK 2 [Microtus ochrogaster];NP_796300.1//serine/threonine-protein kinase PAK 2 precursor [Mus musculus]
382073	1820	12.19	7.84	-0.636772567	0.984138935	*	Ccdc84	NA	NA	NA	K13708//dedicator of cytokinesis protein 1;K04499//RuvB-like protein 1 (pontin 52)	gi|33416550|gb|AAH55929.1|//Coiled-coil domain containing 84, partial [Mus musculus];EDL25595.1//coiled-coil domain containing 84, isoform CRA_d, partial [Mus musculus]
384059	3174	1.48	6.19	2.064342234	0.999717867	Up	Tlr12	GO:0031224//intrinsic component of membrane	NA	GO:0007165//signal transduction;GO:0045087//innate immune response	K18807//toll-like receptor 12	gi|45430001|ref|NP_991392.1|//toll-like receptor 12 precursor [Mus musculus]
BGI_novel_G000801	513	0.9	0.01	-6.491853096	NA	*	NA	NA	NA	NA	K08678//UDP-glucuronate decarboxylase [EC:4.1.1.35]	XP_004412551.1//PREDICTED: UDP-glucuronic acid decarboxylase 1 isoform X1 [Odobenus rosmarus divergens]
67991	5868	4.103333333	4.45	0.11700898	0.55606636	*	Nacc2	GO:0000118//histone deacetylase complex	GO:0000989//transcription factor activity, transcription factor binding;GO:0000982//transcription factor activity, RNA polymerase II proximal promoter sequence-specific DNA binding;GO:0042802//identical protein binding;GO:0000977//RNA polymerase II regulatory region sequence-specific DNA binding;GO:0016811//hydrolase activity, acting on carbon-nitrogen (but not peptide) bonds, in linear amides;GO…	GO:0000122//negative regulation of transcription from RNA polymerase II promoter;GO:0008283//cell proliferation;GO:0006974//cellular response to DNA damage stimulus;GO:0006476//protein deacetylation;GO:0031503//protein complex localization	K10486//BTB/POZ domain-containing protein 14	XP_013801025.1//PREDICTED: nucleus accumbens-associated protein 2 [Apteryx australis mantelli];gi|80861477|ref|NP_001032175.1|//nucleus accumbens-associated protein 2 isoform 2 [Mus musculus]
319670	8996	1.33	0.806666667	-0.721381699	0.965893552	*	Eml5	GO:0070062//extracellular exosome;GO:0005874//microtubule;GO:0015630//microtubule cytoskeleton;GO:0005737//cytoplasm	GO:0008017//microtubule binding	NA	K18597//echinoderm microtubule-associated protein-like 5	XP_008763049.1//PREDICTED: echinoderm microtubule-associated protein-like 5 isoform X2 [Rattus norvegicus];gi|124487111|ref|NP_001074660.1|//echinoderm microtubule-associated protein-like 5 [Mus musculus];XP_021034438.1//echinoderm microtubule-associated protein-like 5 isoform X4 [Mus caroli];XP_008842019.1//PREDICTED: echinoderm microtubule-associated protein-like 5 isoform X2 [Nannospalax galil…
239647	2008	2.11	1.956666667	-0.108844996	0.321214756	*	Pced1b	NA	GO:0003824//catalytic activity	NA	NA	EDL04228.1//cDNA sequence BC038822, isoform CRA_a, partial [Mus musculus];gi|148672281|gb|EDL04228.1|//cDNA sequence BC038822, isoform CRA_a, partial [Mus musculus]
30841	3915	2.003333333	2.713333333	0.437663804	0.967917756	*	Kdm2b	GO:0043231//intracellular membrane-bounded organelle;GO:0031981//nuclear lumen;GO:0043234//protein complex	GO:0003723//RNA binding;GO:0016701//oxidoreductase activity, acting on single donors with incorporation of molecular oxygen;GO:0016706//oxidoreductase activity, acting on paired donors, with incorporation or reduction of molecular oxygen, 2-oxoglutarate as one donor, and incorporation of one atom each of oxygen into both donors;GO:0046914//transition metal ion binding;GO:0032451//demethylase acti…	GO:0021537//telencephalon development;GO:0010390//histone monoubiquitination;GO:0048232//male gamete generation;GO:0030917//midbrain-hindbrain boundary development;GO:0006351//transcription, DNA-templated;GO:0031076//embryonic camera-type eye development;GO:0043066//negative regulation of apoptotic process;GO:0021591//ventricular system development;GO:0006482//protein demethylation;GO:0006366//tr…	K10276//F-box and leucine-rich repeat protein 10/11 [EC:1.14.11.27]	gi|54607022|ref|NP_001003953.1|//lysine-specific demethylase 2B isoform 1 [Mus musculus];gi|39930339|ref|NP_038938.1|//lysine-specific demethylase 2B isoform 2 [Mus musculus]
68026	2387	0.123333333	0.336666667	1.448758117	NA	*	2810417H13Rik	NA	NA	NA	NA	NA
100036768	2872	0.12	0.203333333	0.760812336	NA	*	Gm11696	NA	NA	NA	K04639//guanine nucleotide-binding protein subunit alpha-13	gi|26389411|dbj|BAC25732.1|//unnamed protein product [Mus musculus]
320879	1954	0.516666667	0.636666667	0.301304423	NA	*	B230217O12Rik	NA	NA	NA	NA	NA
100042295	870	10.17	21.37333333	1.071492246	0.987429788	Up	Gm3776	GO:0070062//extracellular exosome;GO:0031965//nuclear membrane;GO:0005829//cytosol;GO:0044444//cytoplasmic part	GO:0016765//transferase activity, transferring alkyl or aryl (other than methyl) groups;GO:0004364//glutathione transferase activity;GO:0072341//modified amino acid binding	GO:0006749//glutathione metabolic process;GO:0008152//metabolic process;GO:0035634//response to stilbenoid;GO:0006805//xenobiotic metabolic process;GO:0044767//null	K00799//glutathione S-transferase [EC:2.5.1.18]	NP_001116132.1//uncharacterized protein LOC100042314 [Mus musculus];NP_001230021.1//predicted gene 3776 [Mus musculus];gi|38173961|gb|AAH61134.1|//Glutathione S-transferase, alpha 1 (Ya) [Mus musculus]
212937	3498	0.323333333	0.84	1.377367081	NA	*	Tifab	NA	NA	NA	NA	gi|60359824|dbj|BAD90131.1|//mFLJ00292 protein [Mus musculus]
320795	3361	5.68	4.593333333	-0.306349448	0.947018192	*	Pkn1	GO:0043231//intracellular membrane-bounded organelle;GO:0016020//membrane;GO:0032155//cell division site part	GO:0035258//steroid hormone receptor binding;GO:0035184//histone threonine kinase activity;GO:0017048//Rho GTPase binding;GO:0003713//transcription coactivator activity;GO:0019901//protein kinase binding;GO:0032550//purine ribonucleoside binding	GO:0035405//histone-threonine phosphorylation;GO:0006970//response to osmotic stress;GO:0040012//regulation of locomotion;GO:0007154//cell communication;GO:0001667//ameboidal-type cell migration;GO:0006366//transcription from RNA polymerase II promoter	K06071//protein kinase N [EC:2.7.11.13]	gi|32813439|ref|NP_796236.2|//serine/threonine-protein kinase N1 isoform 2 [Mus musculus];gi|313760674|ref|NP_001186522.1|//serine/threonine-protein kinase N1 isoform 1 [Mus musculus]
56367	1851	5.183333333	7.63	0.557802883	0.986879107	*	Scoc	GO:0012505//endomembrane system;GO:0043231//intracellular membrane-bounded organelle;GO:0044444//cytoplasmic part	GO:0005488//binding	GO:0010508//positive regulation of autophagy	K20316//short coiled-coil protein	gi|85362711|ref|NP_001034226.1|//short coiled-coil protein isoform a [Mus musculus];gi|80475107|gb|AAI08408.1|//Scoc protein, partial [Mus musculus]
75657	1503	0.01	0.01	0	NA	*	Speer4a	NA	NA	NA	NA	gi|154146202|ref|NP_083652.2|//spermatogenesis associated glutamate (E)-rich protein 4a [Mus musculus]
BGI_novel_G000226	3486	1.193333333	0.94	-0.344264425	0.936593961	*	NA	GO:0005622//intracellular	GO:0003676//nucleic acid binding	GO:0006355//regulation of transcription, DNA-templated	K19695//neurocalcin delta	XP_017170768.1//PREDICTED: zinc finger protein 124-like [Mus musculus]
16834	3070	4.926666667	5.836666667	0.244532814	0.898102137	*	Cog1	GO:0043234//protein complex;GO:0017119//Golgi transport complex;GO:0005794//Golgi apparatus;GO:0000139//Golgi membrane	NA	GO:0045184//establishment of protein localization;GO:0015031//protein transport;GO:0006891//intra-Golgi vesicle-mediated transport	K20288//conserved oligomeric Golgi complex subunit 1	gi|159110754|ref|NP_038609.3|//conserved oligomeric Golgi complex subunit 1 [Mus musculus];NP_038609.3//conserved oligomeric Golgi complex subunit 1 [Mus musculus]
21402	1454	98.03333333	146.7833333	0.582343882	0.999998202	*	Skp1a	NA	NA	NA	K03094//S-phase kinase-associated protein 1	NA
654818	2052	0.016666667	0.02	0.263034406	NA	*	Smco3	GO:0031224//intrinsic component of membrane	NA	NA	NA	gi|148678626|gb|EDL10573.1|//mCG147354, isoform CRA_b, partial [Mus musculus]
72821	4562	0.013333333	0.016666667	0.321928095	NA	*	Scn2b	GO:0005887//integral component of plasma membrane	GO:0005248//voltage-gated sodium channel activity;GO:0016247//channel regulator activity;GO:0005488//binding	GO:0002028//regulation of sodium ion transport;GO:0034220//ion transmembrane transport;GO:0086001//cardiac muscle cell action potential;GO:0017085//response to insecticide;GO:0048731//system development;GO:0002027//regulation of heart rate;GO:0006941//striated muscle contraction;GO:0003254//regulation of membrane depolarization	K04846//voltage-gated sodium channel type II beta	gi|472391630|ref|XP_004415103.1|//PREDICTED: sodium channel subunit beta-2 [Odobenus rosmarus divergens]
58237	950	0.103333333	0.256666667	1.31259023	NA	*	Nkain4	GO:0031224//intrinsic component of membrane	NA	NA	NA	gi|213513225|ref|NP_067401.3|//sodium/potassium-transporting ATPase subunit beta-1-interacting protein 4 isoform 1 precursor [Mus musculus];gi|213513245|ref|NP_001135405.1|//sodium/potassium-transporting ATPase subunit beta-1-interacting protein 4 isoform 2 precursor [Mus musculus]
320534	4583	2.45	2.7	0.140177658	0.503788304	*	Tmem104	GO:0031224//intrinsic component of membrane	NA	NA	K01069//hydroxyacylglutathione hydrolase [EC:3.1.2.6]	gi|148702521|gb|EDL34468.1|//mCG6601, isoform CRA_c, partial [Mus musculus]
BGI_novel_G000609	2035	0.503333333	0.593333333	0.237328692	NA	*	NA	GO:0016020//membrane;GO:0070062//extracellular exosome;GO:0005615//extracellular space;GO:0045121//membrane raft;GO:0005737//cytoplasm	GO:0047134//protein-disulfide reductase activity;GO:0005524//ATP binding;GO:0004618//phosphoglycerate kinase activity	GO:0071456//cellular response to hypoxia;GO:0016310//phosphorylation;GO:0016525//negative regulation of angiogenesis;GO:0006096//glycolytic process;GO:0031639//plasminogen activation;GO:0030855//epithelial cell differentiation	K00927//phosphoglycerate kinase [EC:2.7.2.3]	NP_032854.2//phosphoglycerate kinase 1 [Mus musculus]
67466	2859	5.526666667	5.586666667	0.015578142	0.008599245	*	Pdcl	NA	GO:0005515//protein binding	GO:0050953//sensory perception of light stimulus;GO:0042026//protein refolding	K08327//phosducin	gi|148676757|gb|EDL08704.1|//phosducin-like, isoform CRA_a, partial [Mus musculus]
22409	1977	0.01	0.013333333	0.415037499	NA	*	Wnt10a	GO:0031012//extracellular matrix	GO:0005515//protein binding	GO:0010467//gene expression;GO:0048732//gland development;GO:0007423//sensory organ development;GO:0007166//cell surface receptor signaling pathway;GO:0001942//hair follicle development;GO:0042475//odontogenesis of dentin-containing tooth;GO:0048762//mesenchymal cell differentiation	K01357//wingless-type MMTV integration site family, member 10	gi|884876431|ref|XP_003464056.2|//PREDICTED: protein Wnt-10a [Cavia porcellus]
66482	4277	1.99	2.646666667	0.411408076	0.971566108	*	Exoc2	GO:0016020//membrane;GO:0043234//protein complex	GO:0017016//Ras GTPase binding	GO:0045184//establishment of protein localization;GO:0006887//exocytosis	K17637//exocyst complex component 2	gi|21313438|ref|NP_079864.1|//exocyst complex component 2 [Mus musculus]
100504628	546	23.34	45.65	0.967810299	0.999176008	*	Gm20319	GO:0032991//macromolecular complex;GO:0044424//intracellular part;GO:0016021//integral component of membrane	GO:0004896//cytokine receptor activity;GO:0019838//growth factor binding;GO:0005126//cytokine receptor binding	GO:0002376//immune system process;GO:0006952//defense response;GO:0007166//cell surface receptor signaling pathway;GO:0065003//macromolecular complex assembly;GO:0032623//interleukin-2 production	K04723//interleukin 1 receptor accessory protein	gi|148665276|gb|EDK97692.1|//interleukin 1 receptor accessory protein, isoform CRA_c, partial [Mus musculus]
624784	2896	0.016666667	0.013333333	-0.321928095	NA	*	Gm9855	GO:0016604//nuclear body	GO:0001076//transcription factor activity, RNA polymerase II transcription factor binding;GO:0042802//identical protein binding;GO:0000700//mismatch base pair DNA N-glycosylase activity;GO:0032182//ubiquitin-like protein binding;GO:0003690//double-stranded DNA binding;GO:0019901//protein kinase binding	GO:0043393//regulation of protein binding;GO:0035561//regulation of chromatin binding;GO:0006281//DNA repair;GO:0006366//transcription from RNA polymerase II promoter	K03649//null	gi|37589917|gb|AAH10315.2|//Thymine DNA glycosylase [Mus musculus]
67706	787	12.14333333	13.56	0.159192684	0.841387802	*	Tmem179b	GO:0031224//intrinsic component of membrane;GO:0016020//membrane	NA	NA	K03131//transcription initiation factor TFIID subunit 6	gi|148701420|gb|EDL33367.1|//RIKEN cDNA 1810059G22, isoform CRA_c [Mus musculus];gi|257467568|ref|NP_080601.2|//transmembrane protein 179B precursor [Mus musculus]
BGI_novel_G000387	1451	0.136666667	0.173333333	0.342887714	NA	*	NA	NA	NA	NA	K07414//cytochrome P450 family 2 subfamily D [EC:1.14.14.1]	EDL04490.1//mCG4191 [Mus musculus]
171580	3344	0.233333333	0.303333333	0.378511623	NA	*	Mical1	GO:0043232//intracellular non-membrane-bounded organelle	GO:0019904//protein domain specific binding;GO:0008092//cytoskeletal protein binding;GO:0050660//flavin adenine dinucleotide binding;GO:0046914//transition metal ion binding;GO:0004497//monooxygenase activity	GO:0001932//regulation of protein phosphorylation;GO:0008154//actin polymerization or depolymerization;GO:0044710//null;GO:0006915//apoptotic process	K19947//F-actin monooxygenase [EC:1.14.13.225]	gi|148673025|gb|EDL04972.1|//microtubule associated monoxygenase, calponin and LIM domain containing 1, isoform CRA_a, partial [Mus musculus]
54194	2793	10.36	8.98	-0.206236653	0.753617587	*	Akap8l	GO:0034399//nuclear periphery	GO:0046872//metal ion binding	NA	K15978//A-kinase anchor protein 8-like protein	gi|12847376|dbj|BAB27546.1|//unnamed protein product [Mus musculus];XP_021041760.1//A-kinase anchor protein 8-like isoform X2 [Mus caroli];XP_011244836.1//PREDICTED: A-kinase anchor protein 8-like isoform X1 [Mus musculus];XP_014709025.1//PREDICTED: A-kinase anchor protein 8-like isoform X1 [Equus asinus]
380855	2903	1.213333333	1.356666667	0.161090344	0.573207174	*	Rsl1	NA	NA	NA	K09228//KRAB domain-containing zinc finger protein	XP_015854065.1//PREDICTED: zinc finger protein 58-like [Peromyscus maniculatus bairdii]
503610	3098	5.926666667	6.073333333	0.035267635	0.068143817	*	Zdhhc18	GO:0031224//intrinsic component of membrane;GO:0005794//Golgi apparatus;GO:0016021//integral component of membrane	GO:0016409//palmitoyltransferase activity;GO:0046914//transition metal ion binding;GO:0016747//transferase activity, transferring acyl groups other than amino-acyl groups;GO:0019706//protein-cysteine S-palmitoyltransferase activity	GO:0018345//protein palmitoylation;GO:0008104//protein localization;GO:0034613//cellular protein localization	K16675//palmitoyltransferase ZDHHC9/14/18 [EC:2.3.1.225]	NP_001017968.2//palmitoyltransferase ZDHHC18 [Mus musculus];gi|114326532|ref|NP_001017968.2|//palmitoyltransferase ZDHHC18 [Mus musculus]
216131	5048	5.633333333	4.886666667	-0.205138143	0.818485849	*	Trappc10	GO:0031224//intrinsic component of membrane;GO:0043231//intracellular membrane-bounded organelle	GO:0046873//metal ion transmembrane transporter activity;GO:0005488//binding	GO:0006814//sodium ion transport	K20307//trafficking protein particle complex subunit 10	gi|124486684|ref|NP_001074524.1|//trafficking protein particle complex subunit 10 [Mus musculus]
109731	2429	91.36	114.3766667	0.32415821	0.999489186	*	Maob	GO:0031224//intrinsic component of membrane;GO:0016021//integral component of membrane;GO:0031966//mitochondrial membrane;GO:0019866//organelle inner membrane	GO:0042802//identical protein binding;GO:0016641//oxidoreductase activity, acting on the CH-NH2 group of donors, oxygen as acceptor;GO:0000166//nucleotide binding;GO:0016491//oxidoreductase activity	GO:0042133//neurotransmitter metabolic process;GO:0001820//serotonin secretion;GO:0097305//response to alcohol;GO:0002237//response to molecule of bacterial origin;GO:0010038//response to metal ion;GO:0051384//response to glucocorticoid;GO:0042053//regulation of dopamine metabolic process	K00274//monoamine oxidase [EC:1.4.3.4]	XP_019272880.1//PREDICTED: amine oxidase [flavin-containing] B [Panthera pardus];gi|257196228|ref|NP_766366.2|//amine oxidase [flavin-containing] B [Mus musculus]
71941	1846	3.933333333	4.906666667	0.318990812	0.913681237	*	Cars2	NA	GO:0004817//cysteine-tRNA ligase activity;GO:0005524//ATP binding	GO:0006423//cysteinyl-tRNA aminoacylation	K01883//cysteinyl-tRNA synthetase [EC:6.1.1.16]	gi|26332939|dbj|BAC30187.1|//unnamed protein product [Mus musculus];BAC30187.1//unnamed protein product [Mus musculus];XP_003509284.1//PREDICTED: probable cysteine--tRNA ligase, mitochondrial isoform X2 [Cricetulus griseus]
17219	3066	0.953333333	2.29	1.264294952	0.993530628	Up	Mcm6	GO:0031981//nuclear lumen;GO:0043234//protein complex	GO:0043566//null;GO:0005515//protein binding;GO:0003678//DNA helicase activity;GO:0032550//purine ribonucleoside binding	GO:0044763//null;GO:0051320//S phase;GO:0006261//DNA-dependent DNA replication;GO:0044772//mitotic cell cycle phase transition	K02542//DNA replication licensing factor MCM6 [EC:3.6.4.12]	gi|6678832|ref|NP_032593.1|//DNA replication licensing factor MCM6 isoform 1 [Mus musculus];gi|922960012|ref|NP_001300624.1|//DNA replication licensing factor MCM6 isoform 2 [Mus musculus]
93725	471	0.01	0.01	0	NA	*	Ear10	GO:0044424//intracellular part	GO:0097159//organic cyclic compound binding;GO:0016892//endoribonuclease activity, producing 3'-phosphomonoesters	GO:0042221//response to chemical	K01168//pancreatic ribonuclease [EC:3.1.27.5];K10787//eosinophil cationic protein [EC:3.1.27.-]	gi|21426867|ref|NP_444342.1|//eosinophil-associated, ribonuclease A family, member 10 precursor [Mus musculus]
69126	418	49.15	91.04666667	0.889414783	1	*	1810022K09Rik	NA	NA	NA	NA	gi|123778490|sp|Q0VG62.1|CH059_MOUSE//RecName: Full=Uncharacterized protein C8orf59 homolog
226041	7981	0.093333333	0.083333333	-0.163498732	NA	*	Pgm5	GO:0043232//intracellular non-membrane-bounded organelle;GO:0030054//cell junction;GO:0044422//organelle part;GO:0005886//plasma membrane;GO:0044444//cytoplasmic part	GO:0046872//metal ion binding	GO:0044723//null	K15636//phosphoglucomutase-like protein 5	gi|70608166|ref|NP_778178.3|//phosphoglucomutase-like protein 5 [Mus musculus]
69481	1380	0.05	0.033333333	-0.584962501	NA	*	Actl9	GO:0043232//intracellular non-membrane-bounded organelle	NA	NA	K05692//actin beta/gamma 1	gi|85662421|ref|NP_899105.2|//actin-like protein 9 [Mus musculus]
230612	4370	0.01	0.02	1	NA	*	Slc5a9	GO:0031224//intrinsic component of membrane	NA	GO:0044763//null;GO:0030001//metal ion transport	K14389//solute carrier family 5 (sodium/glucose cotransporter), member 9	gi|148698736|gb|EDL30683.1|//solute carrier family 5 (sodium/glucose cotransporter), member 9, isoform CRA_b, partial [Mus musculus]
BGI_novel_G000855	2216	1.81	4.803333333	1.408046232	0.999961099	Up	NA	GO:0016021//integral component of membrane	GO:0004930//G-protein coupled receptor activity	NA	K08396//Mas-related G protein-coupled receptor member X	CDG86233.1//TPA: Mas-related G protein-coupled receptor g16 [Mus musculus]
20196	750	27.27	24.91	-0.130589679	0.764289596	*	S100a13	GO:0043231//intracellular membrane-bounded organelle;GO:0044421//extracellular region part;GO:0044444//cytoplasmic part	GO:0042802//identical protein binding;GO:0005507//copper ion binding;GO:0005509//calcium ion binding;GO:0046914//transition metal ion binding;GO:0019838//growth factor binding;GO:0005102//receptor binding	GO:0045184//establishment of protein localization;GO:0002279//mast cell activation involved in immune response;GO:0008283//cell proliferation;GO:0007249//I-kappaB kinase/NF-kappaB signaling;GO:0032610//interleukin-1 alpha production;GO:0022604//regulation of cell morphogenesis	K21128//protein S100-A9;K17274//calpactin-1 light chain	gi|347582617|ref|NP_033139.2|//protein S100-A13 [Mus musculus] ;NP_033139.2//protein S100-A13 [Mus musculus]
66113	2321	703.1033333	701.3333333	-0.003636435	0.00291275	*	Apoa5	GO:0034385//triglyceride-rich plasma lipoprotein particle	GO:0060229//lipase activator activity;GO:0070325//lipoprotein particle receptor binding;GO:0005539//glycosaminoglycan binding;GO:0019899//enzyme binding;GO:0005543//phospholipid binding	GO:0010896//regulation of triglyceride catabolic process;GO:0009888//tissue development;GO:0055090//acylglycerol homeostasis;GO:0009896//positive regulation of catabolic process;GO:0051004//regulation of lipoprotein lipase activity;GO:0055092//sterol homeostasis;GO:0009887//animal organ morphogenesis;GO:0009719//response to endogenous stimulus;GO:0010876//lipid localization;GO:0019538//protein me…	K09025//apolipoprotein A-V	gi|31560003|ref|NP_536682.2|//apolipoprotein A-V precursor [Mus musculus]
19328	2010	9.876666667	14.71	0.574701121	0.994697845	*	Rab12	GO:0010008//endosome membrane;GO:0012505//endomembrane system;GO:0016023//null;GO:0005764//lysosome	GO:0032550//purine ribonucleoside binding	GO:0045184//establishment of protein localization;GO:0007041//lysosomal transport;GO:0035556//intracellular signal transduction;GO:0030163//protein catabolic process	K07907//Ras-related protein Rab-12	gi|106507168|ref|NP_077768.2|//ras-related protein Rab-12 [Mus musculus]
18007	7288	2.67	2.616666667	-0.029109589	0.032239077	*	Neo1	GO:0031224//intrinsic component of membrane;GO:0005887//integral component of plasma membrane	GO:0050839//cell adhesion molecule binding;GO:0004872//receptor activity	GO:0022610//biological adhesion;GO:0055072//iron ion homeostasis;GO:0006351//transcription, DNA-templated;GO:0055080//cation homeostasis;GO:0030513//positive regulation of BMP signaling pathway;GO:0007411//axon guidance;GO:0000768//syncytium formation by plasma membrane fusion	K06766//neogenin	gi|148694013|gb|EDL25960.1|//neogenin, isoform CRA_a, partial [Mus musculus];XP_006510910.1//PREDICTED: neogenin isoform X6 [Mus musculus];XP_006510909.1//PREDICTED: neogenin isoform X5 [Mus musculus];gi|148694014|gb|EDL25961.1|//neogenin, isoform CRA_b, partial [Mus musculus];XP_006510908.1//PREDICTED: neogenin isoform X4 [Mus musculus]
110789	1670	1.213333333	19.24666667	3.987560752	1	Up	Adgrv1	GO:0070062//extracellular exosome;GO:0009986//cell surface;GO:0032420//stereocilium;GO:0016021//integral component of membrane;GO:0045202//synapse;GO:0005737//cytoplasm;GO:0043235//receptor complex	GO:0005509//calcium ion binding;GO:0004930//G-protein coupled receptor activity	GO:0048496//maintenance of animal organ identity;GO:0007605//sensory perception of sound;GO:0050953//sensory perception of light stimulus;GO:0007166//cell surface receptor signaling pathway;GO:0045494//photoreceptor cell maintenance	K18263//G-protein coupled receptor 98	EDL37137.1//mCG121994, isoform CRA_c [Mus musculus];XP_017170856.1//PREDICTED: G-protein coupled receptor 98 isoform X5 [Mus musculus]
107885	782	16.21666667	22.62333333	0.480334208	0.994228565	*	Mthfs	GO:0016020//membrane;GO:0043231//intracellular membrane-bounded organelle;GO:0005759//mitochondrial matrix;GO:0005829//cytosol;GO:0005739//mitochondrion;GO:0005737//cytoplasm	GO:0005542//folic acid binding;GO:0046872//metal ion binding;GO:0005524//ATP binding;GO:0016882//cyclo-ligase activity;GO:0030272//5-formyltetrahydrofolate cyclo-ligase activity;GO:0032550//purine ribonucleoside binding	GO:0006536//glutamate metabolic process;GO:0046657//folic acid catabolic process;GO:0006760//folic acid-containing compound metabolic process;GO:0046653//tetrahydrofolate metabolic process;GO:0035999//tetrahydrofolate interconversion;GO:0006915//apoptotic process;GO:0009396//folic acid-containing compound biosynthetic process	K01934//5-formyltetrahydrofolate cyclo-ligase [EC:6.3.3.2]	gi|18093092|ref|NP_081105.1|//5-formyltetrahydrofolate cyclo-ligase [Mus musculus];NP_081105.1//5-formyltetrahydrofolate cyclo-ligase [Mus musculus]
78767	2069	0.016666667	0.08	2.263034406	NA	*	Efcab11	NA	GO:0043169//cation binding	NA	K16465//centrin-1;K02183//calmodulin	gi|60687414|ref|NP_084448.1|//EF-hand calcium-binding domain-containing protein 11 [Mus musculus]
12229	2535	0.24	0.46	0.938599455	NA	*	Btk	GO:0043231//intracellular membrane-bounded organelle;GO:0044425//membrane part;GO:0044444//cytoplasmic part;GO:0031982//vesicle	GO:0008289//lipid binding;GO:0043169//cation binding;GO:0004713//protein tyrosine kinase activity;GO:0043168//anion binding;GO:0005515//protein binding;GO:0032550//purine ribonucleoside binding	GO:0001783//B cell apoptotic process;GO:0021700//developmental maturation;GO:0009888//tissue development;GO:0006468//protein phosphorylation;GO:0002224//toll-like receptor signaling pathway;GO:0006979//response to oxidative stress;GO:0051091//positive regulation of DNA binding transcription factor activity;GO:0019932//second-messenger-mediated signaling;GO:0002368//B cell cytokine production;GO:0…	K07370//Bruton agammaglobulinemia tyrosine kinase [EC:2.7.10.2]	gi|795281004|ref|XP_011820173.1|//PREDICTED: tyrosine-protein kinase BTK isoform X1 [Mandrillus leucophaeus]
77305	4313	10.70333333	11.11666667	0.054664096	0.258986731	*	Wdr82	GO:0008287//protein serine/threonine phosphatase complex;GO:0035097//histone methyltransferase complex;GO:0044427//chromosomal part	GO:0008092//cytoskeletal protein binding;GO:0018024//histone-lysine N-methyltransferase activity	GO:0034968//histone lysine methylation	K14962//COMPASS component SWD2	gi|926720695|ref|XP_005695941.2|//PREDICTED: WD repeat-containing protein 82 [Capra hircus]
18491	11027	0.01	0.01	0	NA	*	Pappa	NA	NA	NA	K07762//pappalysin-1 [EC:3.4.24.79]	NA
434204	3069	16.39333333	14.06666667	-0.220828736	0.900051986	*	Whamm	GO:0043231//intracellular membrane-bounded organelle	NA	NA	K20479//WASP homolog-associated protein with actin, membranes and microtubules	gi|60359958|dbj|BAD90198.1|//mKIAA1971 protein [Mus musculus]
76974	698	325.3766667	307.02	-0.083778157	0.887306274	*	Urah	GO:0042579//microbody;GO:0005777//peroxisome;GO:0005739//mitochondrion	GO:0016812//hydrolase activity, acting on carbon-nitrogen (but not peptide) bonds, in cyclic amides;GO:0016787//hydrolase activity;GO:0033971//hydroxyisourate hydrolase activity	GO:0009112//nucleobase metabolic process;GO:0019628//urate catabolic process;GO:0006144//purine nucleobase metabolic process;GO:0051234//establishment of localization	K07127//5-hydroxyisourate hydrolase [EC:3.5.2.17]	gi|148686008|gb|EDL17955.1|//mCG22594, isoform CRA_c [Mus musculus];XP_021023140.1//5-hydroxyisourate hydrolase isoform X2 [Mus caroli];NP_001334534.1//5-hydroxyisourate hydrolase isoform 1 [Mus musculus]
22289	6010	2.466666667	2.36	-0.06377591	0.137252042	*	Kdm6a	GO:0043231//intracellular membrane-bounded organelle;GO:0034708//methyltransferase complex	GO:0043169//cation binding;GO:0016701//oxidoreductase activity, acting on single donors with incorporation of molecular oxygen;GO:0032452//histone demethylase activity	GO:0000578//embryonic axis specification;GO:0014020//primary neural tube formation;GO:0003008//system process;GO:0030903//notochord development;GO:0034968//histone lysine methylation;GO:0044710//null;GO:0001707//mesoderm formation;GO:0006325//chromatin organization;GO:0016055//Wnt signaling pathway	K11447//histone demethylase [EC:1.14.11.-]	gi|33859492|ref|NP_033509.1|//lysine-specific demethylase 6A isoform 1 [Mus musculus];gi|882938999|ref|NP_001297373.1|//lysine-specific demethylase 6A isoform 2 [Mus musculus];XP_006527660.1//PREDICTED: lysine-specific demethylase 6A isoform X5 [Mus musculus]
209239	2652	0.58	0.536666667	-0.112026618	NA	*	Gan	GO:0005882//intermediate filament;GO:0031461//cullin-RING ubiquitin ligase complex	GO:0005488//binding	GO:0032446//protein modification by small protein conjugation	K10453//kelch-like protein 16 (gigaxonin)	gi|124487231|ref|NP_001074620.1|//gigaxonin [Mus musculus]
246229	3570	2.74	3.176666667	0.21333782	0.817770432	*	Bivm	GO:0043231//intracellular membrane-bounded organelle;GO:0005654//nucleoplasm;GO:0005615//extracellular space;GO:0005737//cytoplasm	NA	NA	K10846//DNA excision repair protein ERCC-5	gi|568906399|ref|XP_006496061.1|//PREDICTED: basic immunoglobulin-like variable motif-containing protein isoform X2 [Mus musculus];EDK96890.1//basic, immunoglobulin-like variable motif containing, isoform CRA_b, partial [Mus musculus]
622307	3312	20.45333333	19.34666667	-0.080250963	0.342580922	*	5830473C10Rik	GO:0005615//extracellular space	NA	GO:0006810//transport;GO:0051234//establishment of localization	K16144//alpha-fetoprotein	NP_001239590.1//alpha-fetoprotein related protein [Mus musculus];gi|358030311|ref|NP_001239590.1|//alpha-fetoprotein related protein [Mus musculus];XP_006535232.1//PREDICTED: alpha-fetoprotein related protein isoform X2 [Mus musculus]
320974	3475	0.08	0.333333333	2.058893689	NA	*	Lrrn4	NA	NA	NA	K13023//carboxypeptidase N regulatory subunit;K16351//netrin-G2 ligand	gi|31542179|ref|NP_796277.2|//leucine-rich repeat neuronal protein 4 precursor [Mus musculus]
67238	1730	4.54	5.486666667	0.273237632	0.941650536	*	Fam220a	GO:0043231//intracellular membrane-bounded organelle	NA	NA	K19475//WAS/WASL-interacting protein	XP_019789393.1//PREDICTED: basic salivary proline-rich protein 2-like, partial [Tursiops truncatus];gi|165905597|ref|NP_080326.2|//protein FAM220A [Mus musculus]
67207	2360	3.41	3.716666667	0.124237565	0.448103587	*	Lsm1	GO:0032991//macromolecular complex;GO:0043231//intracellular membrane-bounded organelle;GO:0044444//cytoplasmic part	GO:0003676//nucleic acid binding	GO:0000288//nuclear-transcribed mRNA catabolic process, deadenylation-dependent decay;GO:0008380//RNA splicing	K12620//U6 snRNA-associated Sm-like protein LSm1	gi|110625667|ref|NP_080308.1|//U6 snRNA-associated Sm-like protein LSm1 [Mus musculus]
13383	4564	9.57	10.50666667	0.134714204	0.654405513	*	Dlg1	GO:0043231//intracellular membrane-bounded organelle;GO:0016323//basolateral plasma membrane;GO:0005605//basal lamina;GO:0015630//microtubule cytoskeleton;GO:0043209//myelin sheath;GO:0030054//cell junction;GO:0097060//synaptic membrane;GO:0044327//dendritic spine head;GO:0043234//protein complex;GO:0042383//sarcolemma;GO:0005923//bicellular tight junction;GO:0043296//apical junction complex;GO:0…	GO:0035254//glutamate receptor binding;GO:0044325//ion channel binding;GO:0019904//protein domain specific binding;GO:0035255//ionotropic glutamate receptor binding;GO:0016247//channel regulator activity;GO:0004385//guanylate kinase activity;GO:0019901//protein kinase binding;GO:0045296//cadherin binding	GO:0007043//cell-cell junction assembly;GO:0000278//mitotic cell cycle;GO:0043010//camera-type eye development;GO:0003006//developmental process involved in reproduction;GO:0060537//muscle tissue development;GO:0009988//cell-cell recognition;GO:0007015//actin filament organization;GO:0042982//amyloid precursor protein metabolic process;GO:0007009//plasma membrane organization;GO:0045860//positive…	K12076//disks large protein 1	NP_031888.2//disks large homolog 1 isoform 1 [Mus musculus];gi|40254642|ref|NP_031888.2|//disks large homolog 1 isoform 1 [Mus musculus];XP_017172354.1//PREDICTED: disks large homolog 1 isoform X4 [Mus musculus];gi|356995923|ref|NP_001239365.1|//disks large homolog 1 isoform 5 [Mus musculus];NP_001239364.1//disks large homolog 1 isoform 4 [Mus musculus];EDK97756.1//discs, large homolog 1 (Drosoph…
101502	1817	89.94666667	150.17	0.739454907	0.999541794	*	Hsd3b7	GO:0031224//intrinsic component of membrane;GO:0043231//intracellular membrane-bounded organelle	GO:0033764//steroid dehydrogenase activity, acting on the CH-OH group of donors, NAD or NADP as acceptor	GO:0008202//steroid metabolic process;GO:0016049//cell growth	K12408//cholest-5-ene-3beta,7alpha-diol 3beta-dehydrogenase [EC:1.1.1.181]	gi|100817045|ref|NP_598704.2|//3 beta-hydroxysteroid dehydrogenase type 7 isoform a [Mus musculus]
751864	618	0.03	0.023333333	-0.362570079	NA	*	Gm9733	NA	NA	NA	K06551//signal-regulatory protein alpha/beta1/gamma	gi|68303967|gb|AAY89666.1|//SIRP beta 1 like 2 protein [Mus musculus]
83946	10729	1.406666667	1.496666667	0.089472446	0.224369631	*	Phip	GO:0043231//intracellular membrane-bounded organelle	GO:0042393//histone binding;GO:0005102//receptor binding	GO:0000902//cell morphogenesis;GO:0007067//null;GO:0006915//apoptotic process;GO:0006366//transcription from RNA polymerase II promoter;GO:0007169//transmembrane receptor protein tyrosine kinase signaling pathway;GO:0008283//cell proliferation;GO:0009967//positive regulation of signal transduction;GO:0001934//positive regulation of protein phosphorylation;GO:0040007//growth	K11797//PH-interacting protein	gi|124487035|ref|NP_001074685.1|//PH-interacting protein [Mus musculus]
70230	1092	0.023333333	0.01	-1.222392421	NA	*	3300002P13Rik	NA	NA	NA	NA	NA
71684	2025	0.986666667	2.32	1.23349013	0.999652289	Up	Rbm43	NA	GO:0003676//nucleic acid binding;GO:0036094//small molecule binding	NA	NA	gi|21313604|ref|NP_084519.1|//RNA-binding protein 43 [Mus musculus];gi|568914314|ref|XP_006498402.1|//PREDICTED: RNA-binding protein 43 isoform X2 [Mus musculus]
69852	4101	0.033333333	0.05	0.584962501	NA	*	Tcf23	NA	GO:0005515//protein binding	GO:0048513//animal organ development;GO:0048869//cellular developmental process	NA	gi|16716369|ref|NP_444315.1|//transcription factor 23 [Mus musculus]
56043	1729	16.46666667	29.72	0.851885575	0.999760903	*	Akr1e1	NA	GO:0016616//oxidoreductase activity, acting on the CH-OH group of donors, NAD or NADP as acceptor	GO:0044710//null	K13981//1,5-anhydro-D-fructose reductase [EC:1.1.1.263]	gi|93277108|ref|NP_061347.2|//1,5-anhydro-D-fructose reductase [Mus musculus]
17350	2905	3.053333333	4.883333333	0.677481161	0.994553935	*	Mlh1	GO:0032389//MutLalpha complex;GO:0016020//membrane;GO:0000793//condensed chromosome;GO:0005654//nucleoplasm;GO:0005712//chiasma;GO:0005715//late recombination nodule;GO:0032300//mismatch repair complex;GO:0005694//chromosome;GO:0043073//germ cell nucleus;GO:0001673//male germ cell nucleus;GO:0000794//condensed nuclear chromosome;GO:0000795//synaptonemal complex	GO:0032137//guanine/thymine mispair binding;GO:0003697//single-stranded DNA binding;GO:0032407//MutSalpha complex binding;GO:0005524//ATP binding;GO:0003682//chromatin binding;GO:0030983//mismatched DNA binding;GO:0032550//purine ribonucleoside binding;GO:0016887//ATPase activity	GO:0007292//female gamete generation;GO:0007131//reciprocal meiotic recombination;GO:0007129//synapsis;GO:0002204//somatic recombination of immunoglobulin genes involved in immune response;GO:0000712//resolution of meiotic recombination intermediates;GO:0016321//female meiosis chromosome segregation;GO:0045143//homologous chromosome segregation;GO:0048304//positive regulation of isotype switching…	K08734//DNA mismatch repair protein MLH1	gi|255958238|ref|NP_081086.2|//DNA mismatch repair protein Mlh1 [Mus musculus];NP_081086.2//DNA mismatch repair protein Mlh1 isoform 1 [Mus musculus];EDL08976.1//mutL homolog 1 (E. coli), isoform CRA_b, partial [Mus musculus]
67020	1585	0.573333333	0.85	0.568088682	NA	*	Tmem88	NA	NA	NA	K11448//lysine-specific demethylase 6B [EC:1.14.11.-]	gi|255003750|ref|NP_080191.3|//transmembrane protein 88 [Mus musculus]
27410	6465	8.606666667	9.083333333	0.077767229	0.252474671	*	Abca3	GO:0097232//lamellar body membrane;GO:0031224//intrinsic component of membrane	GO:0017111//nucleoside-triphosphatase activity;GO:0032550//purine ribonucleoside binding	GO:0009154//purine ribonucleotide catabolic process;GO:0051234//establishment of localization	K05643//ATP-binding cassette, subfamily A (ABC1), member 3	gi|148690365|gb|EDL22312.1|//ATP-binding cassette, sub-family A (ABC1), member 3, isoform CRA_b, partial [Mus musculus]
74035	3741	4.223333333	4.806666667	0.18665464	0.863794503	*	Nol9	GO:0043231//intracellular membrane-bounded organelle	GO:0016773//phosphotransferase activity, alcohol group as acceptor;GO:0032550//purine ribonucleoside binding;GO:0003676//nucleic acid binding	GO:0006364//rRNA processing;GO:0006796//phosphate-containing compound metabolic process	K06947//polynucleotide 5'-hydroxyl-kinase GRC3/NOL9 [EC:2.7.1.-]	gi|227430358|ref|NP_001153071.1|//polynucleotide 5'-hydroxyl-kinase NOL9 isoform 1 [Mus musculus];gi|227430356|ref|NP_083003.2|//polynucleotide 5'-hydroxyl-kinase NOL9 isoform 2 [Mus musculus]
BGI_novel_G000581	9690	2.63	1.436666667	-0.872337431	0.972134395	*	NA	NA	NA	NA	K05748//WAS protein family, member 2	XP_020310926.1//basic proline-rich protein-like, partial [Oncorhynchus kisutch]
13038	1583	0.38	0.653333333	0.78181983	NA	*	Ctsk	NA	NA	NA	K01371//cathepsin K [EC:3.4.22.38]	NA
107939	5602	3.873333333	3.156666667	-0.295173738	0.887479757	*	Pom121	GO:0005635//nuclear envelope;GO:0044425//membrane part	GO:0005198//structural molecule activity	GO:0006810//transport;GO:0006997//nucleus organization	K14316//nuclear pore complex protein Nup121	gi|156231054|ref|NP_683734.2|//nuclear envelope pore membrane protein POM 121 [Mus musculus]
BGI_novel_G000623	3047	0.86	0.536666667	-0.680310377	NA	*	NA	NA	NA	NA	NA
56809	6548	0.876666667	0.96	0.131006012	NA	*	Gmeb1	GO:0031981//nuclear lumen	GO:0043169//cation binding;GO:0003712//transcription cofactor activity;GO:0001071//null	GO:0006351//transcription, DNA-templated	K03847//alpha-1,6-mannosyltransferase [EC:2.4.1.260]	gi|148698170|gb|EDL30117.1|//glucocorticoid modulatory element binding protein 1, isoform CRA_b, partial [Mus musculus]
243862	1885	0.01	0.04	2	NA	*	Psg22	NA	GO:0005515//protein binding	GO:0032653//regulation of interleukin-10 production;GO:0009690//cytokinin metabolic process;GO:0010467//gene expression;GO:0002376//immune system process;GO:0038044//transforming growth factor-beta secretion;GO:0001525//angiogenesis;GO:0044703//multi-organism reproductive process	K06499//carcinoembryonic antigen-related cell adhesion molecule	gi|148691137|gb|EDL23084.1|//mCG3735, partial [Mus musculus]
69909	2326	0.02	0.026666667	0.415037499	NA	*	2610027K06Rik	NA	NA	NA	NA	gi|148683827|gb|EDL15774.1|//mCG146188, partial [Mus musculus]
77569	6142	0.13	0.38	1.547487795	NA	*	Limch1	NA	NA	NA	K06084//F-box protein 20	gi|134053896|ref|NP_001001980.2|//LIM and calponin homology domains-containing protein 1 isoform 1 [Mus musculus];gi|371122487|ref|NP_001243051.1|//LIM and calponin homology domains-containing protein 1 isoform 2 [Mus musculus]
12821	5428	0.013333333	0.01	-0.415037499	NA	*	Col17a1	GO:0030055//cell-substrate junction;GO:0005576//extracellular region	NA	NA	K07603//collagen, type XVII, alpha	gi|595763138|ref|NP_001277754.1|//collagen alpha-1(XVII) chain isoform 1 [Mus musculus];gi|226423931|ref|NP_031758.2|//collagen alpha-1(XVII) chain isoform 2 [Mus musculus]
97484	2299	9.356666667	10.40666667	0.153441473	0.740075785	*	Cog8	GO:0043231//intracellular membrane-bounded organelle;GO:0016020//membrane;GO:0043234//protein complex;GO:0017119//Golgi transport complex;GO:0005794//Golgi apparatus;GO:0000139//Golgi membrane	NA	GO:0045184//establishment of protein localization;GO:0015031//protein transport;GO:0006891//intra-Golgi vesicle-mediated transport	K20295//conserved oligomeric Golgi complex subunit 8	NP_631975.3//conserved oligomeric Golgi complex subunit 8 [Mus musculus];gi|66392581|ref|NP_631975.3|//conserved oligomeric Golgi complex subunit 8 [Mus musculus]
72361	2859	9.753333333	24.35666667	1.320349438	0.999959929	Up	Ces2g	GO:0043227//membrane-bounded organelle	GO:0052689//carboxylic ester hydrolase activity	NA	K03927//carboxylesterase 2 [EC:3.1.1.1 3.1.1.84 3.1.1.56]	gi|268839831|ref|NP_932116.2|//carboxylesterase 2-like precursor [Mus musculus]
71086	1581	0.136666667	0.396666667	1.537265759	NA	*	4933412E12Rik	NA	NA	NA	NA	NA
66972	3376	123.65	123.9566667	0.003573625	0.001984815	*	Slc25a23	GO:0031224//intrinsic component of membrane;GO:0043231//intracellular membrane-bounded organelle;GO:0019866//organelle inner membrane	GO:0046872//metal ion binding	GO:0044763//null;GO:0051234//establishment of localization	K14684//solute carrier family 25 (mitochondrial phosphate transporter), member 23/24/25/41	gi|148706281|gb|EDL38228.1|//solute carrier family 25 (mitochondrial carrier; phosphate carrier), member 23, isoform CRA_b, partial [Mus musculus]
70439	2033	22.7	25.36	0.159862448	0.825355747	*	Taf15	GO:0005634//nucleus;GO:0005654//nucleoplasm;GO:0005737//cytoplasm	GO:0003723//RNA binding;GO:0046872//metal ion binding	GO:0006355//regulation of transcription, DNA-templated	K14651//transcription initiation factor TFIID subunit 15	gi|157786842|ref|NP_001099294.1|//TATA-binding protein-associated factor 2N [Rattus norvegicus] ;XP_004870719.1//TATA-binding protein-associated factor 2N isoform X4 [Heterocephalus glaber];NP_081703.1//TATA-binding protein-associated factor 2N [Mus musculus]
67534	8799	4.37	2.75	-0.668201661	0.982506367	*	Ttll4	GO:0005929//cilium;GO:0005874//microtubule;GO:0005737//cytoplasm	GO:0015631//tubulin binding;GO:0070739//protein-glutamic acid ligase activity;GO:0005524//ATP binding	GO:0018200//peptidyl-glutamic acid modification;GO:0018095//protein polyglutamylation	K16601//tubulin polyglutamylase TTLL4 [EC:6.-.-.-]	gi|62510079|ref|NP_001014974.1|//tubulin polyglutamylase TTLL4 [Mus musculus];BAC97885.1//mKIAA0173 protein, partial [Mus musculus]
15242	1771	39.12666667	35.37333333	-0.145490033	0.758545663	*	Hhex	GO:0043231//intracellular membrane-bounded organelle;GO:0032991//macromolecular complex	GO:0000975//null;GO:0019904//protein domain specific binding;GO:0042802//identical protein binding;GO:0008134//transcription factor binding;GO:0031369//translation initiation factor binding;GO:0001071//null	GO:0006406//mRNA export from nucleus;GO:0006950//response to stress;GO:0003002//regionalization;GO:0009968//negative regulation of signal transduction;GO:0006259//DNA metabolic process;GO:0043009//chordate embryonic development;GO:0045892//negative regulation of transcription, DNA-templated;GO:0030098//lymphocyte differentiation;GO:0001889//liver development;GO:0001525//angiogenesis;GO:0035270//e…	K08024//homeobox protein HEX	gi|6680219|ref|NP_032271.1|//hematopoietically-expressed homeobox protein Hhex [Mus musculus]
74995	755	0.03	0.01	-1.584962501	NA	*	4930502E09Rik	NA	NA	NA	NA	NA
13593	4908	0.01	0.04	2	NA	*	Ebf3	GO:0043231//intracellular membrane-bounded organelle	GO:0043169//cation binding;GO:0005515//protein binding	GO:0032502//developmental process;GO:0006351//transcription, DNA-templated	K09103//early B-cell factor	gi|157817660|ref|NP_001101976.1|//transcription factor COE3 [Rattus norvegicus];gi|164663854|ref|NP_001106885.1|//transcription factor COE3 isoform 2 [Mus musculus];gi|60360592|dbj|BAD90316.1|//mKIAA4201 protein [Mus musculus]
56187	2622	9.676666667	9.47	-0.03114574	0.039479787	*	Rabggta	GO:0005968//Rab-protein geranylgeranyltransferase complex	GO:0004661//protein geranylgeranyltransferase activity;GO:0046914//transition metal ion binding;GO:0008270//zinc ion binding;GO:0046982//protein heterodimerization activity;GO:0017137//Rab GTPase binding;GO:0004663//Rab geranylgeranyltransferase activity	GO:0018342//protein prenylation;GO:0050953//sensory perception of light stimulus;GO:0018344//protein geranylgeranylation;GO:0006461//protein complex assembly	K14050//geranylgeranyl transferase type-2 subunit alpha [EC:2.5.1.60]	EDL36249.1//Rab geranylgeranyl transferase, a subunit, isoform CRA_d, partial [Mus musculus];gi|148704299|gb|EDL36246.1|//Rab geranylgeranyl transferase, a subunit, isoform CRA_a, partial [Mus musculus];EDL36246.1//Rab geranylgeranyl transferase, a subunit, isoform CRA_a, partial [Mus musculus];EDL36247.1//Rab geranylgeranyl transferase, a subunit, isoform CRA_b, partial [Mus musculus]
20022	586	34.05666667	44.14333333	0.374258337	0.995635328	*	Polr2j	GO:0016591//DNA-directed RNA polymerase II, holoenzyme	GO:0019904//protein domain specific binding;GO:0016301//kinase activity;GO:0034062//5'-3' RNA polymerase activity;GO:0003676//nucleic acid binding	GO:0006397//mRNA processing;GO:0010557//positive regulation of macromolecule biosynthetic process;GO:0006464//cellular protein modification process;GO:0000377//RNA splicing, via transesterification reactions with bulged adenosine as nucleophile;GO:0044764//multi-organism cellular process;GO:0006289//nucleotide-excision repair;GO:0006366//transcription from RNA polymerase II promoter	K03008//DNA-directed RNA polymerase II subunit RPB11	gi|528764275|gb|EPY83934.1|//ras GTPase-activating protein 4 isoform 1 [Camelus ferus]
216976	3245	0.03	0.043333333	0.530514717	NA	*	BC030499	NA	NA	NA	K17529//uncharacterized serine/threonine-protein kinase SgK494 [EC:2.7.11.1]	NA
100504594	1972	0.01	0.013333333	0.415037499	NA	*	A630012P03Rik	NA	NA	NA	NA	gi|148697166|gb|EDL29113.1|//mCG147983 [Mus musculus]
208748	5947	0.11	0.16	0.540568381	NA	*	Prrg3	GO:0031224//intrinsic component of membrane	GO:0046872//metal ion binding	NA	K04949//cyclic nucleotide gated channel alpha 2;K01320//coagulation factor VII [EC:3.4.21.21]	gi|124487491|ref|NP_001074604.1|//transmembrane gamma-carboxyglutamic acid protein 3 precursor [Mus musculus]
20661	6891	2.093333333	1.383333333	-0.597653223	0.960438659	*	Sort1	GO:0043005//neuron projection;GO:0031224//intrinsic component of membrane;GO:0005768//endosome;GO:0012505//endomembrane system;GO:0044297//cell body;GO:0030135//coated vesicle;GO:0005798//Golgi-associated vesicle;GO:0000323//lytic vacuole	GO:0005030//neurotrophin receptor activity;GO:0043121//neurotrophin binding;GO:0004888//transmembrane signaling receptor activity	GO:0007041//lysosomal transport;GO:0016197//endosomal transport;GO:0007186//G-protein coupled receptor signaling pathway;GO:0043434//response to peptide hormone;GO:0006996//organelle organization;GO:0006915//apoptotic process;GO:0051004//regulation of lipoprotein lipase activity;GO:0015758//glucose transport;GO:0007169//transmembrane receptor protein tyrosine kinase signaling pathway;GO:0035914//…	K12388//sortilin	gi|568922256|ref|XP_006501286.1|//PREDICTED: sortilin isoform X1 [Mus musculus];gi|568922258|ref|XP_006501287.1|//PREDICTED: sortilin isoform X2 [Mus musculus]
12909	1474	16.55333333	18.93	0.19355265	0.93871275	*	Crcp	GO:0016020//membrane;GO:0030141//secretory granule;GO:0042575//DNA polymerase complex	GO:0034062//5'-3' RNA polymerase activity;GO:0036094//small molecule binding;GO:0004930//G-protein coupled receptor activity	GO:0007186//G-protein coupled receptor signaling pathway;GO:0006952//defense response;GO:0006351//transcription, DNA-templated;GO:0002252//immune effector process	NA	gi|6681011|ref|NP_031787.1|//DNA-directed RNA polymerase III subunit RPC9 [Mus musculus]
78923	3882	0.96	0.76	-0.337034987	NA	*	Chsy3	GO:0031224//intrinsic component of membrane;GO:0000139//Golgi membrane	GO:0043169//cation binding;GO:0015020//glucuronosyltransferase activity;GO:0008376//acetylgalactosaminyltransferase activity	NA	K13499//chondroitin sulfate synthase [EC:2.4.1.175 2.4.1.226]	gi|60360176|dbj|BAD90307.1|//mKIAA4168 protein [Mus musculus]
69277	648	0.276666667	0.043333333	-2.674599713	NA	*	3300002I08Rik	NA	GO:0043169//cation binding	NA	K09228//KRAB domain-containing zinc finger protein	gi|225007554|ref|NP_081293.4|//zinc finger protein family member [Mus musculus]
57258	7540	1.59	1.746666667	0.135577546	0.488244955	*	Xpo4	GO:0043231//intracellular membrane-bounded organelle;GO:0005654//nucleoplasm;GO:0005643//nuclear pore;GO:0005829//cytosol;GO:0005737//cytoplasm	GO:0008536//Ran GTPase binding;GO:0005049//nuclear export signal receptor activity;GO:0005488//binding	GO:0046827//positive regulation of protein export from nucleus;GO:0006611//protein export from nucleus	K18460//exportin-7	gi|10048438|ref|NP_065252.1|//exportin-4 [Mus musculus];BAC98240.1//mKIAA1721 protein, partial [Mus musculus]
30056	1224	26.23	22.01666667	-0.252621747	0.959347535	*	Timm9	GO:0005758//mitochondrial intermembrane space;GO:0005743//mitochondrial inner membrane;GO:0005739//mitochondrion;GO:0042721//mitochondrial inner membrane protein insertion complex;GO:0019866//organelle inner membrane;GO:0042719//mitochondrial intermembrane space protein transporter complex	GO:0046872//metal ion binding;GO:0042802//identical protein binding;GO:0008565//protein transporter activity;GO:0046914//transition metal ion binding;GO:0051087//chaperone binding;GO:0042803//protein homodimerization activity;GO:0005215//transporter activity	GO:0006626//protein targeting to mitochondrion;GO:0019538//protein metabolic process;GO:0015031//protein transport;GO:0072321//chaperone-mediated protein transport;GO:0050954//sensory perception of mechanical stimulus;GO:0045039//protein import into mitochondrial inner membrane	K17777//mitochondrial import inner membrane translocase subunit TIM9	BAE42228.1//unnamed protein product [Mus musculus];EDL36557.1//translocase of inner mitochondrial membrane 9 homolog (yeast), isoform CRA_b, partial [Mus musculus];gi|148704610|gb|EDL36557.1|//translocase of inner mitochondrial membrane 9 homolog (yeast), isoform CRA_b, partial [Mus musculus]
100165	864	1	0.823333333	-0.280451459	NA	*	AI507597	GO:0031224//intrinsic component of membrane	NA	NA	NA	gi|77020279|ref|NP_666099.2|//transmembrane protein 82 [Mus musculus]
17684	1980	6.723333333	9.686666667	0.526823619	0.992371449	*	Cited2	GO:0043231//intracellular membrane-bounded organelle;GO:0000785//chromatin	GO:0019904//protein domain specific binding;GO:0001104//RNA polymerase II transcription cofactor activity;GO:0019899//enzyme binding;GO:0001085//RNA polymerase II transcription factor binding;GO:0001071//null	GO:0016477//cell migration;GO:0003143//embryonic heart tube morphogenesis;GO:0007179//transforming growth factor beta receptor signaling pathway;GO:0008406//gonad development;GO:0048645//animal organ formation;GO:0009798//axis specification;GO:0061418//regulation of transcription from RNA polymerase II promoter in response to hypoxia;GO:0003206//cardiac chamber morphogenesis;GO:0001825//blastocys…	NA	gi|675654626|ref|XP_008993415.1|//PREDICTED: cbp/p300-interacting transactivator 2 [Callithrix jacchus]
11552	3936	0.376666667	1.246666667	1.726715497	0.999965968	Up	Adra2b	GO:0031224//intrinsic component of membrane	GO:1901338//catecholamine binding;GO:0004936//alpha-adrenergic receptor activity	GO:0008217//regulation of blood pressure;GO:0007186//G-protein coupled receptor signaling pathway;GO:0030182//neuron differentiation;GO:0000187//activation of MAPK activity;GO:0045741//positive regulation of epidermal growth factor-activated receptor activity;GO:0048646//anatomical structure formation involved in morphogenesis;GO:0045987//positive regulation of smooth muscle contraction;GO:004470…	K04139//adrenergic receptor alpha-2B	gi|46575786|ref|NP_033763.2|//alpha-2B adrenergic receptor [Mus musculus]
226169	5337	4.216666667	3.573333333	-0.238832479	0.820903632	*	Pprc1	GO:0043231//intracellular membrane-bounded organelle;GO:0005634//nucleus;GO:0005654//nucleoplasm	GO:0003723//RNA binding;GO:0001104//RNA polymerase II transcription cofactor activity;GO:0030374//ligand-dependent nuclear receptor transcription coactivator activity;GO:0008134//transcription factor binding;GO:0003676//nucleic acid binding	GO:0051091//positive regulation of DNA binding transcription factor activity;GO:0045944//positive regulation of transcription from RNA polymerase II promoter;GO:0006351//transcription, DNA-templated	K17963//peroxisome proliferator-activated receptor gamma coactivator-related protein 1	gi|124487055|ref|NP_001074683.1|//peroxisome proliferator-activated receptor gamma coactivator-related protein 1 [Mus musculus];XP_006527070.1//PREDICTED: peroxisome proliferator-activated receptor gamma coactivator-related protein 1 isoform X1 [Mus musculus];XP_011245541.1//PREDICTED: peroxisome proliferator-activated receptor gamma coactivator-related protein 1 isoform X5 [Mus musculus]
241289	5485	0.013333333	0.03	1.169925001	NA	*	Ppp1r26	GO:0031981//nuclear lumen	GO:0019899//enzyme binding	GO:0044092//negative regulation of molecular function;GO:0010921//regulation of phosphatase activity	K17565//protein phosphatase 1 regulatory subunit 26	gi|50510571|dbj|BAD32271.1|//mKIAA0649 protein [Mus musculus]
22248	1149	6.04	9.833333333	0.703131999	0.992958902	*	Unc119	GO:0005815//microtubule organizing center;GO:0044444//cytoplasmic part	GO:0005488//binding	GO:0044699//null;GO:0007165//signal transduction;GO:0050953//sensory perception of light stimulus;GO:0007267//cell-cell signaling;GO:0015031//protein transport	K05291//phosphatidylinositol glycan, class S	gi|928589405|ref|NP_001300916.1|//protein unc-119 homolog A isoform 4 [Mus musculus];gi|6755939|ref|NP_035806.1|//protein unc-119 homolog A isoform 2 [Mus musculus];gi|928589401|ref|NP_001300914.1|//protein unc-119 homolog A isoform 1 [Mus musculus];gi|928589403|ref|NP_001300915.1|//protein unc-119 homolog A isoform 3 [Mus musculus]
75772	1694	0.01	0.02	1	NA	*	Pnpla5	NA	GO:0003824//catalytic activity	GO:0006629//lipid metabolic process	K16814//patatin-like phospholipase domain-containing protein 5 [EC:3.1.1.-]	gi|115749409|ref|NP_083703.1|//patatin-like phospholipase domain-containing protein 5 [Mus musculus]
16149	1274	34.99	90.07	1.364103997	1	Up	Cd74	GO:0009986//cell surface;GO:0005770//late endosome;GO:0016021//integral component of membrane;GO:0042611//MHC protein complex;GO:0043235//receptor complex;GO:0000323//lytic vacuole	GO:0042287//MHC protein binding;GO:0019955//cytokine binding;GO:0004888//transmembrane signaling receptor activity;GO:0042277//peptide binding;GO:0019899//enzyme binding	GO:0051084//'de novo' posttranslational protein folding;GO:0002468//dendritic cell antigen processing and presentation;GO:0002790//peptide secretion;GO:0001959//regulation of cytokine-mediated signaling pathway;GO:0001934//positive regulation of protein phosphorylation;GO:0015031//protein transport;GO:0019724//B cell mediated immunity;GO:0030330//DNA damage response, signal transduction by p53 cl…	K06505//CD74 antigen	gi|29789020|ref|NP_034675.1|//H-2 class II histocompatibility antigen gamma chain isoform 2 [Mus musculus];gi|110624770|ref|NP_001036070.1|//H-2 class II histocompatibility antigen gamma chain isoform 1 [Mus musculus]
66755	1781	0.05	0.01	-2.321928095	NA	*	4933415F23Rik	NA	GO:0019888//protein phosphatase regulator activity;GO:0019212//phosphatase inhibitor activity	GO:0016310//phosphorylation;GO:0019222//regulation of metabolic process;GO:0044092//negative regulation of molecular function	K17555//protein phosphatase 1 regulatory subunit 14B	gi|145587107|ref|NP_080022.2|//protein phosphatase 1, regulatory (inhibitor) subunit 14B-like [Mus musculus]
67914	1693	43.39666667	51.83333333	0.256295942	0.977556192	*	Coq9	NA	NA	NA	K18587//ubiquinone biosynthesis protein COQ9	NA
20163	1607	11.86333333	23.36	0.977530842	0.999037791	*	Rsu1	NA	NA	NA	K16175//protein scribble	NA
70604	1851	3.26	2.996666667	-0.121513349	0.364023023	*	Dnajb14	NA	NA	NA	K09520//DnaJ homolog subfamily B member 14	NA
BGI_novel_G001005	1206	0.333333333	0.87	1.384049807	NA	*	NA	GO:0005759//mitochondrial matrix;GO:0005829//cytosol;GO:0005739//mitochondrion;GO:0005737//cytoplasm	GO:0005542//folic acid binding;GO:0046872//metal ion binding;GO:0005524//ATP binding;GO:0030272//5-formyltetrahydrofolate cyclo-ligase activity	GO:0046653//tetrahydrofolate metabolic process;GO:0035999//tetrahydrofolate interconversion;GO:0009396//folic acid-containing compound biosynthetic process	K01934//5-formyltetrahydrofolate cyclo-ligase [EC:6.3.3.2]	EDL01019.1//mCG1026766, partial [Mus musculus]
84505	4969	5.366666667	4.646666667	-0.207830127	0.739375918	*	Setdb1	GO:0043231//intracellular membrane-bounded organelle;GO:0005654//nucleoplasm;GO:0005634//nucleus;GO:0043232//intracellular non-membrane-bounded organelle;GO:0005829//cytosol;GO:0005694//chromosome;GO:0005886//plasma membrane	GO:0016279//protein-lysine N-methyltransferase activity;GO:0003677//DNA binding;GO:0046914//transition metal ion binding;GO:1990841//promoter-specific chromatin binding;GO:0008270//zinc ion binding;GO:0003676//nucleic acid binding;GO:0018024//histone-lysine N-methyltransferase activity	GO:0016571//histone methylation;GO:0006351//transcription, DNA-templated;GO:0090309//positive regulation of methylation-dependent chromatin silencing;GO:0001501//skeletal system development;GO:0033273//response to vitamin;GO:0007265//Ras protein signal transduction;GO:0045471//response to ethanol	K11421//histone-lysine N-methyltransferase SETDB1 [EC:2.1.1.43]	gi|148706861|gb|EDL38808.1|//mCG16729, isoform CRA_b, partial [Mus musculus];BAC65480.3//mKIAA0067 protein, partial [Mus musculus];gi|254692954|ref|NP_001157114.1|//histone-lysine N-methyltransferase SETDB1 isoform b [Mus musculus]
229877	3275	8.76	9.203333333	0.071225612	0.264551523	*	Rap1gds1	GO:0070062//extracellular exosome;GO:0005783//endoplasmic reticulum;GO:0005829//cytosol;GO:0005739//mitochondrion	NA	GO:0014829//vascular smooth muscle contraction;GO:0007264//small GTPase mediated signal transduction;GO:0043547//positive regulation of GTPase activity;GO:0031034//myosin filament assembly;GO:0032471//negative regulation of endoplasmic reticulum calcium ion concentration;GO:0051561//positive regulation of mitochondrial calcium ion concentration	K16739//nuclear distribution protein NudE-like 1;K15042//importin subunit alpha-1;K08332//vacuolar protein 8;K15043//importin subunit alpha-2	gi|557948110|ref|NP_001273688.1|//rap1 GTPase-GDP dissociation stimulator 1 isoform c [Mus musculus] ;NP_001035780.1//rap1 GTPase-GDP dissociation stimulator 1 isoform a [Mus musculus];gi|100818161|ref|NP_001035780.1|//rap1 GTPase-GDP dissociation stimulator 1 isoform a [Mus musculus];gi|100818462|ref|NP_663519.2|//rap1 GTPase-GDP dissociation stimulator 1 isoform b [Mus musculus];NP_663519.2//ra…
13641	3375	3.41	4.173333333	0.291428417	0.938180344	*	Efnb1	GO:0043231//intracellular membrane-bounded organelle;GO:0031224//intrinsic component of membrane	GO:0005102//receptor binding	GO:0007169//transmembrane receptor protein tyrosine kinase signaling pathway;GO:0042098//T cell proliferation;GO:0009790//embryo development;GO:0006935//chemotaxis;GO:0048731//system development;GO:0001667//ameboidal-type cell migration;GO:0048869//cellular developmental process	K05463//ephrin-B	gi|6753726|ref|NP_034240.1|//ephrin-B1 precursor [Mus musculus]
66787	2787	2.92	3.666666667	0.328500749	0.860070809	*	Gskip	GO:0044424//intracellular part	NA	NA	K12567//titin [EC:2.7.11.1]	gi|115292450|ref|NP_848728.2|//GSK3-beta interaction protein [Mus musculus]
63955	3343	0.223333333	0.626666667	1.488499661	NA	*	Cables1	GO:0043231//intracellular membrane-bounded organelle	GO:0019887//protein kinase regulator activity;GO:0005488//binding	GO:0050794//regulation of cellular process;GO:0007049//cell cycle;GO:0048731//system development	K09528//DnaJ homolog subfamily C member 8	gi|226371630|ref|NP_071304.2|//CDK5 and ABL1 enzyme substrate 1 isoform 2 [Mus musculus];gi|226371633|ref|NP_001139759.1|//CDK5 and ABL1 enzyme substrate 1 isoform 1 [Mus musculus]
68051	2003	2.25	2.413333333	0.101102195	0.338542888	*	Nutf2	GO:0005856//cytoskeleton;GO:0005635//nuclear envelope;GO:0044444//cytoplasmic part	GO:0022892//null;GO:0005488//binding	GO:0006886//intracellular protein transport	K14285//NTF2-related export protein 1/2	gi|594689477|ref|XP_007192124.1|//PREDICTED: nuclear transport factor 2-like [Balaenoptera acutorostrata scammoni];XP_007192124.1//PREDICTED: nuclear transport factor 2-like [Balaenoptera acutorostrata scammoni]
76375	1743	2.113333333	7.203333333	1.769144327	0.999306226	Up	Det1	GO:0031464//Cul4A-RING E3 ubiquitin ligase complex	GO:1990756//protein binding, bridging involved in substrate recognition for ubiquitination;GO:0031625//ubiquitin protein ligase binding;GO:0032403//protein complex binding	GO:0006461//protein complex assembly;GO:0032436//positive regulation of proteasomal ubiquitin-dependent protein catabolic process	K10571//de-etiolated-1	XP_003986864.1//PREDICTED: DET1 homolog isoform X2 [Felis catus];XP_011377979.1//PREDICTED: DET1 homolog [Pteropus vampyrus];XP_007652632.1//PREDICTED: DET1 homolog isoform X1 [Cricetulus griseus];XP_007944285.1//PREDICTED: DET1 homolog [Orycteropus afer afer];XP_003514321.1//PREDICTED: DET1 homolog isoform X2 [Cricetulus griseus];gi|625226471|ref|XP_007652632.1|//PREDICTED: DET1 homolog isoform …
626316	2847	0.093333333	0.1	0.099535674	NA	*	Zfp987	NA	NA	NA	K09228//KRAB domain-containing zinc finger protein	gi|755502575|ref|XP_011246455.1|//PREDICTED: LOW QUALITY PROTEIN: gastrula zinc finger protein XlCGF26.1-like [Mus musculus]
380997	1624	0.026666667	0.333333333	3.64385619	NA	*	Cyp2d12	GO:0043231//intracellular membrane-bounded organelle;GO:0031090//organelle membrane	GO:0046914//transition metal ion binding;GO:0046906//tetrapyrrole binding;GO:0016712//oxidoreductase activity, acting on paired donors, with incorporation or reduction of molecular oxygen, reduced flavin or flavoprotein as one donor, and incorporation of one atom of oxygen	GO:0010033//response to organic substance;GO:0044710//null	K07414//cytochrome P450 family 2 subfamily D [EC:1.14.14.1]	gi|51100968|ref|NP_958748.1|//cytochrome P450, family 2, subfamily d, polypeptide 12 [Mus musculus]
268949	2608	0.01	0.01	0	NA	*	Dpcr1	GO:0031224//intrinsic component of membrane	NA	NA	K10955//mucin-2	gi|84370308|ref|NP_001028538.1|//diffuse panbronchiolitis critical region protein 1 homolog precursor [Mus musculus]
218544	2719	1.063333333	0.796666667	-0.416545806	0.954598933	*	Sgtb	NA	GO:0031072//heat shock protein binding	NA	K16365//small glutamine-rich tetratricopeptide repeat-containing protein alpha	gi|21450231|ref|NP_659087.1|//small glutamine-rich tetratricopeptide repeat-containing protein beta [Mus musculus]
76088	8015	3.65	3.466666667	-0.074347341	0.119371392	*	Dock8	GO:0016020//membrane;GO:0031258//lamellipodium membrane;GO:0031252//cell leading edge;GO:0031256//leading edge membrane;GO:0005737//cytoplasm	GO:0005085//guanyl-nucleotide exchange factor activity;GO:0030695//GTPase regulator activity	GO:0001771//immunological synapse formation;GO:0036336//dendritic cell migration;GO:1990869//cellular response to chemokine;GO:1903905//positive regulation of establishment of T cell polarity;GO:0035556//intracellular signal transduction;GO:0043547//positive regulation of GTPase activity;GO:0061485//memory T cell proliferation;GO:0007264//small GTPase mediated signal transduction;GO:0070233//nega…	K13708//dedicator of cytokinesis protein 1;K21852//dedicator of cytokinesis protein 6/7/8;K05727//dedicator of cytokinesis protein 3	NP_083061.2//dedicator of cytokinesis protein 8 [Mus musculus];gi|62241030|ref|NP_083061.2|//dedicator of cytokinesis protein 8 [Mus musculus]
67956	2660	16.72666667	12.90333333	-0.374406163	0.958340458	*	Kmt5a	GO:0043231//intracellular membrane-bounded organelle;GO:0005634//nucleus;GO:0043232//intracellular non-membrane-bounded organelle;GO:0005829//cytosol;GO:0005694//chromosome	GO:0016279//protein-lysine N-methyltransferase activity;GO:0005515//protein binding;GO:0003714//transcription corepressor activity;GO:0002039//p53 binding;GO:0003712//transcription cofactor activity;GO:0018024//histone-lysine N-methyltransferase activity	GO:0030330//DNA damage response, signal transduction by p53 class mediator;GO:0016571//histone methylation;GO:0043516//regulation of DNA damage response, signal transduction by p53 class mediator;GO:0045892//negative regulation of transcription, DNA-templated;GO:0000087//mitotic M phase;GO:0006351//transcription, DNA-templated;GO:0006366//transcription from RNA polymerase II promoter;GO:0000122//…	K11428//histone-lysine N-methyltransferase SETD8 [EC:2.1.1.43]	NP_084517.2//N-lysine methyltransferase KMT5A isoform 1 [Mus musculus];gi|45580702|ref|NP_084517.2|//N-lysine methyltransferase SETD8 isoform 1 [Mus musculus];gi|894216270|ref|NP_001297652.1|//N-lysine methyltransferase SETD8 isoform 2 [Mus musculus];gi|297693351|ref|XP_002823984.1|//PREDICTED: N-lysine methyltransferase SETD8, partial [Pongo abelii]
27219	2558	28.79333333	13.95333333	-1.045125005	0.991518434	Down	Sgk2	GO:0005634//nucleus;GO:0005654//nucleoplasm;GO:0005622//intracellular;GO:0005737//cytoplasm	GO:0004674//protein serine/threonine kinase activity;GO:0015459//potassium channel regulator activity;GO:0005524//ATP binding;GO:0017080//sodium channel regulator activity;GO:0005246//calcium channel regulator activity;GO:0017081//chloride channel regulator activity	GO:0001558//regulation of cell growth;GO:0018105//peptidyl-serine phosphorylation;GO:0042127//regulation of cell proliferation;GO:0032411//positive regulation of transporter activity;GO:0035556//intracellular signal transduction;GO:0042981//regulation of apoptotic process	K13303//serum/glucocorticoid-regulated kinase 2 [EC:2.7.11.1]	NP_001278081.1//serine/threonine-protein kinase Sgk2 isoform b [Mus musculus];EDL06312.1//serum/glucocorticoid regulated kinase 2, isoform CRA_b, partial [Mus musculus]
271711	2815	0.013333333	0.023333333	0.807354922	NA	*	Tmem169	GO:0031224//intrinsic component of membrane	NA	NA	NA	gi|30425360|ref|NP_780773.1|//transmembrane protein 169 [Mus musculus]
110891	4252	0.02	0.013333333	-0.584962501	NA	*	Slc8a2	NA	NA	NA	K05849//solute carrier family 8 (sodium/calcium exchanger)	NA
109637	1308	0.133333333	0.116666667	-0.192645078	NA	*	Upk1a	GO:0031224//intrinsic component of membrane;GO:0044459//plasma membrane part	GO:0030246//carbohydrate binding	GO:0030154//cell differentiation;GO:0007154//cell communication;GO:0016192//vesicle-mediated transport	K17347//uroplakin-1	gi|58037127|ref|NP_081091.1|//uroplakin-1a [Mus musculus]
63873	3247	0.133333333	0.076666667	-0.798366139	NA	*	Trpv4	GO:0031224//intrinsic component of membrane;GO:0001726//ruffle;GO:0043231//intracellular membrane-bounded organelle;GO:0005874//microtubule;GO:0015629//actin cytoskeleton;GO:0005924//cell-substrate adherens junction;GO:0043005//neuron projection	GO:0015631//tubulin binding;GO:0003779//actin binding;GO:0019904//protein domain specific binding;GO:0004888//transmembrane signaling receptor activity;GO:0005261//cation channel activity;GO:0019901//protein kinase binding;GO:0032550//purine ribonucleoside binding	GO:0070588//calcium ion transmembrane transport;GO:0030072//peptide hormone secretion;GO:0034329//cell junction assembly;GO:0007165//signal transduction;GO:0030036//actin cytoskeleton organization;GO:0007019//microtubule depolymerization;GO:0051480//regulation of cytosolic calcium ion concentration;GO:0006972//hyperosmotic response;GO:0030865//cortical cytoskeleton organization;GO:0006971//hypoto…	K04973//transient receptor potential cation channel subfamily V member 4	gi|269784723|ref|NP_071300.2|//transient receptor potential cation channel subfamily V member 4 [Mus musculus]
231151	3791	8.106666667	6.606666667	-0.295186266	0.949843636	*	Tada2b	GO:0070461//SAGA-type complex	GO:0046914//transition metal ion binding;GO:0003676//nucleic acid binding	GO:0006351//transcription, DNA-templated	K15127//transcriptional adapter 2-beta	gi|281427139|ref|NP_001163926.1|//transcriptional adapter 2-beta [Rattus norvegicus]
11475	2572	0.25	0.43	0.782408565	NA	*	Acta2	GO:0032991//macromolecular complex;GO:0032432//actin filament bundle;GO:0043292//contractile fiber	GO:0005198//structural molecule activity;GO:0032550//purine ribonucleoside binding	GO:0008015//blood circulation;GO:0007015//actin filament organization;GO:0006939//smooth muscle contraction;GO:0007519//skeletal muscle tissue development;GO:0051707//response to other organism;GO:0072008//glomerular mesangial cell differentiation	K12313//actin, aortic smooth muscle	gi|625206860|ref|XP_003505997.2|//PREDICTED: actin, aortic smooth muscle isoform X1 [Cricetulus griseus]
19354	3036	1.25	2.346666667	0.908684833	0.993019947	*	Rac2	GO:0012505//endomembrane system;GO:0016020//membrane;GO:0044444//cytoplasmic part	GO:0017111//nucleoside-triphosphatase activity;GO:0032550//purine ribonucleoside binding	GO:0042743//hydrogen peroxide metabolic process;GO:0022607//cellular component assembly;GO:0001894//tissue homeostasis;GO:0001775//cell activation;GO:0019222//regulation of metabolic process;GO:0008283//cell proliferation;GO:0007264//small GTPase mediated signal transduction;GO:0007010//cytoskeleton organization;GO:0009154//purine ribonucleotide catabolic process;GO:0006935//chemotaxis;GO:0007599…	K07860//Ras-related C3 botulinum toxin substrate 2	gi|537235276|gb|ERE85167.1|//ras-related C3 botulinum toxin substrate 1-like protein [Cricetulus griseus]
100503240	3581	0.01	0.01	0	NA	*	Trpc5os	NA	NA	NA	NA	gi|307133688|ref|NP_001182508.1|//putative uncharacterized protein TRPC5OS homolog [Mus musculus]
381921	7033	14.02	10.58666667	-0.405237938	0.978196466	*	Taok2	GO:0016020//membrane;GO:0030425//dendrite;GO:0005856//cytoskeleton;GO:0005634//nucleus;GO:0043232//intracellular non-membrane-bounded organelle;GO:0031410//cytoplasmic vesicle;GO:0031988//null;GO:0005737//cytoplasm;GO:0043235//receptor complex;GO:0031981//nuclear lumen;GO:0005730//nucleolus;GO:0005829//cytosol;GO:0016021//integral component of membrane;GO:0030659//cytoplasmic vesicle membrane	GO:0031434//mitogen-activated protein kinase kinase binding;GO:0004709//MAP kinase kinase kinase activity;GO:0005524//ATP binding;GO:0019901//protein kinase binding;GO:0032550//purine ribonucleoside binding;GO:0004674//protein serine/threonine kinase activity;GO:0004672//protein kinase activity;GO:0004702//signal transducer, downstream of receptor, with serine/threonine kinase activity	GO:0046330//positive regulation of JNK cascade;GO:0007399//nervous system development;GO:0007044//cell-substrate junction assembly;GO:0032872//regulation of stress-activated MAPK cascade;GO:0007346//regulation of mitotic cell cycle;GO:0030036//actin cytoskeleton organization;GO:0000077//DNA damage checkpoint;GO:0006468//protein phosphorylation;GO:0032874//positive regulation of stress-activated M…	K04429//thousand and one amino acid protein kinase [EC:2.7.11.1]	gi|255003684|ref|NP_001157247.1|//serine/threonine-protein kinase TAO2 isoform 2 [Mus musculus];BAC98045.1//mKIAA0881 protein, partial [Mus musculus];gi|37360134|dbj|BAC98045.1|//mKIAA0881 protein [Mus musculus];NP_001157247.1//serine/threonine-protein kinase TAO2 isoform 2 [Mus musculus]
16772	9518	0.2	0.5	1.321928095	NA	*	Lama1	GO:0030054//cell junction;GO:0043256//laminin complex	GO:0005515//protein binding;GO:0005198//structural molecule activity;GO:0046625//sphingolipid binding	GO:0016477//cell migration;GO:0007165//signal transduction;GO:0043010//camera-type eye development;GO:0030030//cell projection organization;GO:0030859//polarized epithelial cell differentiation;GO:0007155//cell adhesion;GO:0048514//blood vessel morphogenesis;GO:0007435//salivary gland morphogenesis;GO:0009790//embryo development;GO:0048754//branching morphogenesis of an epithelial tube	K05637//laminin, alpha 1/2	gi|117168301|ref|NP_032506.2|//laminin subunit alpha-1 precursor [Mus musculus]
BGI_novel_G000380	1677	0.673333333	0.393333333	-0.775568433	NA	*	NA	NA	NA	NA	K09186//histone-lysine N-methyltransferase MLL1 [EC:2.1.1.43];K16332//retinoblastoma-like protein 2	KRZ65956.1//hypothetical protein T10_8865 [Trichinella papuae]
386611	1308	0.05	0.01	-2.321928095	NA	*	Rnf133	GO:0031224//intrinsic component of membrane;GO:0043231//intracellular membrane-bounded organelle;GO:0031090//organelle membrane	GO:0046914//transition metal ion binding;GO:0003824//catalytic activity	GO:0016567//protein ubiquitination	K15702//E3 ubiquitin-protein ligase RNF133 [EC:2.3.2.27]	gi|38016196|ref|NP_937894.1|//E3 ubiquitin-protein ligase RNF133 [Mus musculus]
333315	6626	0.013333333	0.013333333	0	NA	*	Frem3	GO:0031224//intrinsic component of membrane;GO:0005578//proteinaceous extracellular matrix	GO:0043169//cation binding	GO:0044763//null;GO:0022610//biological adhesion	K08115//chondroitin sulfate proteoglycan 4	gi|268607688|ref|NP_001161370.1|//FRAS1-related extracellular matrix protein 3 precursor [Mus musculus]
69104	2871	45.18666667	39.40333333	-0.197579456	0.967122043	*	Mar-05	NA	NA	NA	K10660//E3 ubiquitin-protein ligase MARCH5 [EC:2.3.2.27]	NA
30945	4276	8.736666667	8.683333333	-0.008833981	0.001837915	*	Rnf19a	GO:0031224//intrinsic component of membrane;GO:0043232//intracellular non-membrane-bounded organelle	GO:0046914//transition metal ion binding;GO:0003824//catalytic activity	NA	K11972//E3 ubiquitin-protein ligase RNF19A [EC:2.3.2.27]	gi|7305437|ref|NP_038951.1|//E3 ubiquitin-protein ligase RNF19A [Mus musculus]
226421	4372	0.086666667	0.343333333	1.986060809	NA	*	Rab7b	NA	NA	NA	K07898//Ras-related protein Rab-7B	NA
75612	3861	53.41	44.96666667	-0.248253942	0.972186894	*	Gns	GO:0070062//extracellular exosome;GO:0005764//lysosome;GO:0000323//lytic vacuole	GO:0043169//cation binding;GO:0046872//metal ion binding;GO:0043168//anion binding;GO:0097367//carbohydrate derivative binding;GO:0008484//sulfuric ester hydrolase activity;GO:0008449//N-acetylglucosamine-6-sulfatase activity	GO:0006027//glycosaminoglycan catabolic process;GO:0030203//glycosaminoglycan metabolic process	K01137//N-acetylglucosamine-6-sulfatase [EC:3.1.6.14]	EDL24417.1//glucosamine (N-acetyl)-6-sulfatase, isoform CRA_b, partial [Mus musculus];gi|148692470|gb|EDL24417.1|//glucosamine (N-acetyl)-6-sulfatase, isoform CRA_b, partial [Mus musculus]
231858	3727	0.016666667	0.01	-0.736965594	NA	*	Radil	NA	NA	GO:0032502//developmental process;GO:0022610//biological adhesion;GO:0007154//cell communication	K14376//poly(A) polymerase [EC:2.7.7.19]	gi|894216207|ref|NP_001297681.1|//ras-associating and dilute domain-containing protein isoform 3 [Mus musculus];XP_003496335.2//PREDICTED: ras-associating and dilute domain-containing protein isoform X1 [Cricetulus griseus]
328019	1112	0.086666667	0.01	-3.115477217	NA	*	Spata32	GO:0044444//cytoplasmic part	NA	GO:0048232//male gamete generation	NA	gi|29244338|ref|NP_808469.1|//spermatogenesis-associated protein 32 [Mus musculus]
319455	3267	0.01	0.01	0	NA	*	Pld5	GO:0031224//intrinsic component of membrane	NA	NA	K16861//inactive phospholipase D5	gi|880927737|ref|XP_012974586.1|//PREDICTED: inactive phospholipase D5 isoform X1 [Mesocricetus auratus];gi|83627695|ref|NP_795890.2|//inactive phospholipase D5 isoform 1 [Mus musculus]
68566	1102	0.033333333	0.043333333	0.378511623	NA	*	Caly	GO:0012506//vesicle membrane;GO:0016021//integral component of membrane	GO:0001664//G-protein coupled receptor binding;GO:0030276//clathrin binding	GO:0007186//G-protein coupled receptor signaling pathway;GO:0006901//vesicle coating;GO:0006897//endocytosis	K15493//neuron-specific vesicular protein calcyon	gi|148685949|gb|EDL17896.1|//dopamine receptor D1 interacting protein, isoform CRA_b, partial [Mus musculus]
74407	2818	0.036666667	0.25	2.769387072	NA	*	Ttc25	NA	NA	NA	K15837//G-protein signaling modulator 2;K09553//stress-induced-phosphoprotein 1;K09527//DnaJ homolog subfamily C member 7;K01121//2',3'-cyclic-nucleotide 3'-phosphodiesterase [EC:3.1.4.37]	gi|124358957|ref|NP_083194.2|//tetratricopeptide repeat protein 25 [Mus musculus]
18761	3313	0.246666667	0.326666667	0.405256478	NA	*	Prkcq	GO:0043231//intracellular membrane-bounded organelle;GO:0044459//plasma membrane part;GO:0044444//cytoplasmic part;GO:0045202//synapse	GO:0043169//cation binding;GO:0005515//protein binding;GO:0004674//protein serine/threonine kinase activity;GO:0032550//purine ribonucleoside binding	GO:0008286//insulin receptor signaling pathway;GO:0035712//T-helper 2 cell activation;GO:0042345//regulation of NF-kappaB import into nucleus;GO:0001819//positive regulation of cytokine production;GO:0031346//positive regulation of cell projection organization;GO:0016049//cell growth;GO:0002824//positive regulation of adaptive immune response based on somatic recombination of immune receptors bui…	K18052//novel protein kinase C theta type [EC:2.7.11.13]	gi|6679353|ref|NP_032885.1|//protein kinase C theta type [Mus musculus]
226182	3258	1.193333333	0.963333333	-0.308890095	0.846634667	*	Taf5	GO:0005856//cytoskeleton;GO:0005667//transcription factor complex	GO:0000975//null;GO:0005515//protein binding;GO:0008080//N-acetyltransferase activity;GO:0001071//null	GO:0006366//transcription from RNA polymerase II promoter;GO:0016570//histone modification	K03130//transcription initiation factor TFIID subunit 5	gi|148710078|gb|EDL42024.1|//TAF5 RNA polymerase II, TATA box binding protein (TBP)-associated factor, partial [Mus musculus]
18994	4730	0.01	0.01	0	NA	*	Pou3f4	GO:0043231//intracellular membrane-bounded organelle	GO:0043566//null;GO:0043565//sequence-specific DNA binding;GO:0001071//null	GO:0021872//forebrain generation of neurons;GO:0043583//ear development;GO:0043066//negative regulation of apoptotic process;GO:0006351//transcription, DNA-templated;GO:0048598//embryonic morphogenesis;GO:0050954//sensory perception of mechanical stimulus	K09365//POU domain transcription factor, class 3	gi|6679427|ref|NP_032927.1|//POU domain, class 3, transcription factor 4 [Mus musculus]
16561	9892	22.55666667	20.17666667	-0.160866037	0.890400346	*	Kif1b	GO:0043231//intracellular membrane-bounded organelle;GO:0012506//vesicle membrane;GO:0042995//cell projection;GO:0015630//microtubule cytoskeleton	GO:0016616//oxidoreductase activity, acting on the CH-OH group of donors, NAD or NADP as acceptor;GO:0005524//ATP binding;GO:0003774//motor activity;GO:0008017//microtubule binding;GO:0046983//protein dimerization activity;GO:0032550//purine ribonucleoside binding;GO:0015631//tubulin binding;GO:0008289//lipid binding;GO:0000166//nucleotide binding;GO:0003777//microtubule motor activity	GO:0007018//microtubule-based movement;GO:0008088//axo-dendritic transport;GO:0034643//establishment of mitochondrion localization, microtubule-mediated;GO:0006007//glucose catabolic process;GO:0007275//multicellular organism development;GO:0012501//programmed cell death;GO:0007268//chemical synaptic transmission;GO:0009154//purine ribonucleotide catabolic process	K10392//kinesin family member 1	XP_006538658.1//PREDICTED: kinesin-like protein KIF1B isoform X6 [Mus musculus];gi|86990460|ref|NP_997565.2|//kinesin-like protein KIF1B isoform b [Mus musculus] ;gi|597436955|ref|NP_001277924.1|//kinesin-like protein KIF1B isoform c [Mus musculus];gi|86990458|ref|NP_032467.2|//kinesin-like protein KIF1B isoform a [Mus musculus];XP_006538657.1//PREDICTED: kinesin-like protein KIF1B isoform X5 [Mu…
26920	6956	5.173333333	6.346666667	0.294904921	0.935987823	*	Cntrl	GO:0016020//membrane;GO:0005829//cytosol;GO:0005813//centrosome;GO:0048471//perinuclear region of cytoplasm;GO:0097431//mitotic spindle pole;GO:0030496//midbody	NA	GO:0000278//mitotic cell cycle;GO:0051301//cell division;GO:0003279//cardiac septum development;GO:0035904//aorta development;GO:0003281//ventricular septum development;GO:0060976//coronary vasculature development	K16770//centriolin	XP_021048631.1//centriolin isoform X1 [Mus pahari];XP_006498131.1//PREDICTED: centriolin isoform X1 [Mus musculus];XP_006224436.1//PREDICTED: centriolin isoform X3 [Rattus norvegicus];XP_021048632.1//centriolin isoform X2 [Mus pahari];EDL08643.1//mCG21281 [Mus musculus]
22364	602	0.14	0.61	2.123382416	NA	*	Vpreb3	NA	NA	NA	K06553//pre-B lymphocyte gene	gi|6678579|ref|NP_033540.1|//pre-B lymphocyte protein 3 precursor [Mus musculus]
67507	923	0.036666667	0.03	-0.289506617	NA	*	1700019N19Rik	NA	NA	NA	NA	gi|13385716|ref|NP_080484.1|//uncharacterized protein C10orf82 homolog [Mus musculus]
56524	2181	37.19	35.02666667	-0.086461048	0.535090003	*	Mpp6	GO:0031224//intrinsic component of membrane;GO:0070062//extracellular exosome;GO:0016021//integral component of membrane;GO:0005886//plasma membrane	GO:0019904//protein domain specific binding;GO:0030165//PDZ domain binding;GO:0004385//guanylate kinase activity	GO:0065003//macromolecular complex assembly;GO:0009117//nucleotide metabolic process	K06103//calcium/calmodulin-dependent serine protein kinase [EC:2.7.11.1]	gi|257900522|ref|NP_001158205.1|//MAGUK p55 subfamily member 6 isoform a [Mus musculus];gi|257900520|ref|NP_064323.2|//MAGUK p55 subfamily member 6 isoform b [Mus musculus];NP_064323.2//MAGUK p55 subfamily member 6 isoform b [Mus musculus]
67223	1228	6.106666667	4.94	-0.305874056	0.905435728	*	Rrp15	GO:0043231//intracellular membrane-bounded organelle	NA	NA	NA	gi|148681111|gb|EDL13058.1|//RIKEN cDNA 2810430M08, isoform CRA_b [Mus musculus]
330599	3162	0.126666667	0.256666667	1.018859027	NA	*	Gm16938	NA	NA	NA	NA	NA
234839	8271	0.643333333	0.85	0.4018964	NA	*	Piezo1	GO:0005783//endoplasmic reticulum;GO:0016021//integral component of membrane	GO:0008381//mechanosensitive ion channel activity	GO:0033634//positive regulation of cell-cell adhesion mediated by integrin;GO:0033625//positive regulation of integrin activation	K22128//piezo-type mechanosensitive ion channel component 1/2	XP_006531018.1//PREDICTED: piezo-type mechanosensitive ion channel component 1 isoform X3 [Mus musculus]
14359	2129	29.45333333	22.14666667	-0.411341345	0.983469673	*	Fxr1	GO:0043231//intracellular membrane-bounded organelle;GO:0016020//membrane;GO:0030425//dendrite;GO:0030424//axon;GO:0005634//nucleus;GO:0043034//costamere;GO:0030016//myofibril;GO:0035770//ribonucleoprotein granule;GO:0005737//cytoplasm;GO:0048471//perinuclear region of cytoplasm;GO:0030529//intracellular ribonucleoprotein complex;GO:0005829//cytosol;GO:0043197//dendritic spine;GO:0005844//polysome	GO:0002151//G-quadruplex RNA binding;GO:0003729//mRNA binding;GO:0003723//RNA binding;GO:0033592//RNA strand annealing activity;GO:0046982//protein heterodimerization activity;GO:0042803//protein homodimerization activity;GO:0003730//mRNA 3'-UTR binding	GO:0048513//animal organ development;GO:0017148//negative regulation of translation;GO:0030154//cell differentiation;GO:0006412//translation;GO:2000637//positive regulation of gene silencing by miRNA;GO:0007517//muscle organ development;GO:0048869//cellular developmental process	K15516//fragile X mental retardation protein	XP_007195426.1//PREDICTED: fragile X mental retardation syndrome-related protein 1 isoform X3 [Balaenoptera acutorostrata scammoni];gi|655853589|ref|XP_002716492.2|//PREDICTED: fragile X mental retardation syndrome-related protein 1 isoform X4 [Oryctolagus cuniculus]
218490	907	172.6433333	170.5266667	-0.017797262	0.062016239	*	Btf3	GO:0043231//intracellular membrane-bounded organelle	GO:0005488//binding	GO:0006351//transcription, DNA-templated;GO:0043009//chordate embryonic development	K01527//nascent polypeptide-associated complex subunit beta	gi|676274155|gb|KFO28711.1|//Transcription factor BTF3 [Fukomys damarensis];gi|565318441|gb|ETE69712.1|//Transcription factor BTF3, partial [Ophiophagus hannah]
74925	740	0.01	0.023333333	1.222392421	NA	*	4930479D17Rik	NA	NA	NA	NA	NA
BGI_novel_G000450	944	0.243333333	0.09	-1.434937057	NA	*	NA	GO:0015935//small ribosomal subunit	GO:0003723//RNA binding;GO:0003735//structural constituent of ribosome	GO:0006412//translation	K02981//small subunit ribosomal protein S2e	XP_021590628.1//40S ribosomal protein S2 [Ictidomys tridecemlineatus]
22145	2102	61.41666667	33.59	-0.870598418	0.992070808	*	Tuba4a	NA	NA	NA	K07374//tubulin alpha	NA
66890	4315	35.59333333	43.32666667	0.283648199	0.99098629	*	Lman2	GO:0031224//intrinsic component of membrane;GO:0043231//intracellular membrane-bounded organelle;GO:0012505//endomembrane system	GO:0043169//cation binding	GO:0045184//establishment of protein localization	K10082//lectin, mannose-binding 2	gi|34328278|ref|NP_080104.2|//vesicular integral-membrane protein VIP36 precursor [Mus musculus]
140482	1999	9.06	5.993333333	-0.596152435	0.990343971	*	Zfp358	GO:0044464//cell part	GO:0046914//transition metal ion binding	NA	K09228//KRAB domain-containing zinc finger protein	gi|148689962|gb|EDL21909.1|//zinc finger protein 358 [Mus musculus]
BGI_novel_G000236	4006	0.2	0.286666667	0.519374159	NA	*	NA	GO:0097249//mitochondrial respiratory chain supercomplex;GO:0005730//nucleolus;GO:0016021//integral component of membrane;GO:0005739//mitochondrion;GO:0005746//mitochondrial respiratory chain	GO:0004129//cytochrome-c oxidase activity	GO:0002082//regulation of oxidative phosphorylation;GO:0097250//mitochondrial respiratory chain supercomplex assembly	K02270//cytochrome c oxidase subunit 7a	EDL38550.1//cytochrome c oxidase subunit VIIa polypeptide 2-like, isoform CRA_c, partial [Mus musculus]
22115	1403	0.026666667	0.016666667	-0.678071905	NA	*	Tssk2	GO:0030141//secretory granule;GO:0005813//centrosome	GO:0046872//metal ion binding;GO:0005515//protein binding;GO:0004672//protein kinase activity;GO:0032550//purine ribonucleoside binding	GO:0007281//germ cell development;GO:0048232//male gamete generation;GO:0006468//protein phosphorylation	K08811//testis-specific serine kinase [EC:2.7.11.1]	gi|112734843|ref|NP_033462.2|//testis-specific serine/threonine-protein kinase 2 [Mus musculus]
BGI_novel_G000014	1252	0.27	0.316666667	0.230005605	NA	*	NA	NA	NA	NA	NA	EDL14513.1//RIKEN cDNA A230074B11, isoform CRA_a, partial [Mus musculus]
78100	2772	6.77	8.783333333	0.375612722	0.967256965	*	Msantd4	GO:0043231//intracellular membrane-bounded organelle;GO:0005634//nucleus	NA	NA	K00476//aspartate beta-hydroxylase [EC:1.14.11.16]	EDL09327.1//RIKEN cDNA 8430410K20, partial [Mus musculus];gi|148677380|gb|EDL09327.1|//RIKEN cDNA 8430410K20, partial [Mus musculus]
68106	1416	0.75	1.85	1.30256277	0.997455072	Up	Nt5c3b	GO:0044424//intracellular part	GO:0046872//metal ion binding;GO:0008252//nucleotidase activity;GO:0036094//small molecule binding	GO:0006753//nucleoside phosphate metabolic process	K01081//5'-nucleotidase [EC:3.1.3.5]	gi|156627551|ref|NP_080837.3|//7-methylguanosine phosphate-specific 5'-nucleotidase isoform 2 [Mus musculus];gi|156627553|ref|NP_001096120.1|//7-methylguanosine phosphate-specific 5'-nucleotidase isoform 1 [Mus musculus]
380916	4671	1.683333333	1.916666667	0.187278568	0.779857329	*	Lrch1	NA	NA	NA	K19613//leucine-rich repeat protein SHOC2;K10130//leucine-rich repeats and death domain-containing protein	gi|37360192|dbj|BAC98074.1|//mKIAA1016 protein [Mus musculus];gi|74180769|dbj|BAE25596.1|//unnamed protein product [Mus musculus]
18483	2552	0.51	0.92	0.851136614	NA	*	Palm	GO:0043231//intracellular membrane-bounded organelle;GO:0044424//intracellular part;GO:0016021//integral component of membrane;GO:0032589//neuron projection membrane;GO:0030175//filopodium	GO:0050780//dopamine receptor binding	GO:0007399//nervous system development;GO:0006612//protein targeting to membrane;GO:0006996//organelle organization;GO:0031346//positive regulation of cell projection organization;GO:0007212//dopamine receptor signaling pathway;GO:0051602//response to electrical stimulus;GO:0051094//positive regulation of developmental process;GO:0022604//regulation of cell morphogenesis;GO:0030818//negative regu…	K16519//A-kinase anchor protein 2	gi|239985639|ref|NP_075617.3|//paralemmin-1 isoform 1 [Mus musculus];gi|74193950|dbj|BAE36902.1|//unnamed protein product [Mus musculus]
17535	5756	0.743333333	1.113333333	0.582804393	0.989318631	*	Mre11a	GO:0000228//nuclear chromosome;GO:0043234//protein complex;GO:0000785//chromatin;GO:0044444//cytoplasmic part	GO:0005515//protein binding;GO:0046914//transition metal ion binding;GO:0003678//DNA helicase activity;GO:0004518//nuclease activity;GO:0003676//nucleic acid binding	GO:0007127//meiosis I;GO:0006281//DNA repair;GO:0007059//chromosome segregation;GO:0010948//negative regulation of cell cycle process;GO:0044767//null;GO:0006996//organelle organization;GO:0032392//DNA geometric change;GO:0001934//positive regulation of protein phosphorylation;GO:0043549//regulation of kinase activity	K10865//double-strand break repair protein MRE11	gi|148693060|gb|EDL25007.1|//meiotic recombination 11 homolog A (S. cerevisiae), isoform CRA_b, partial [Mus musculus];gi|9055282|ref|NP_061206.1|//double-strand break repair protein MRE11A isoform 1 [Mus musculus]
109900	1662	304.47	283.0333333	-0.105328112	0.881069983	*	Asl	GO:0070062//extracellular exosome;GO:0031966//mitochondrial membrane;GO:0043025//neuronal cell body;GO:0043005//neuron projection	GO:0016842//amidine-lyase activity;GO:0004056//argininosuccinate lyase activity;GO:0042802//identical protein binding	GO:0019627//urea metabolic process;GO:0006526//arginine biosynthetic process;GO:0006575//cellular modified amino acid metabolic process;GO:0044767//null;GO:0006473//protein acetylation;GO:0006536//glutamate metabolic process;GO:0007626//locomotory behavior;GO:0009791//post-embryonic development;GO:0007275//multicellular organism development;GO:0042450//arginine biosynthetic process via ornithine;…	K01755//argininosuccinate lyase [EC:4.3.2.1]	gi|19526986|ref|NP_598529.1|//argininosuccinate lyase [Mus musculus];XP_006971415.1//PREDICTED: argininosuccinate lyase [Peromyscus maniculatus bairdii]
286940	9579	11.30666667	11.99	0.08465799	0.396896201	*	Flnb	GO:0031012//extracellular matrix;GO:0070062//extracellular exosome;GO:0001725//stress fiber;GO:0005925//focal adhesion;GO:0005903//brush border;GO:0005829//cytosol;GO:0005886//plasma membrane	GO:0003779//actin binding;GO:0003723//RNA binding;GO:0042802//identical protein binding;GO:0045296//cadherin binding	GO:0003334//keratinocyte development;GO:0030036//actin cytoskeleton organization;GO:0003382//epithelial cell morphogenesis;GO:0007519//skeletal muscle tissue development	K04437//filamin	XP_003502782.1//PREDICTED: filamin-B isoform X3 [Cricetulus griseus];XP_003502784.1//PREDICTED: filamin-B isoform X2 [Cricetulus griseus]
56844	1428	5.9	7.25	0.297266041	0.92301074	*	Tssc4	NA	NA	NA	NA	gi|568952972|ref|XP_006508711.1|//PREDICTED: protein TSSC4 isoform X1 [Mus musculus];gi|9938004|ref|NP_064681.1|//protein TSSC4 isoform 1 [Mus musculus];XP_017177874.1//PREDICTED: protein TSSC4 isoform X1 [Mus musculus]
171286	3166	0.086666667	0.063333333	-0.452512205	NA	*	Slc12a8	GO:0031224//intrinsic component of membrane	GO:0015291//secondary active transmembrane transporter activity	GO:0044763//null;GO:0030001//metal ion transport	K14428//solute carrier family 12 (potassium/chloride transporters), member 8	gi|144226223|ref|NP_599012.2|//solute carrier family 12 member 8 isoform 1 [Mus musculus];gi|568994692|ref|XP_006521888.1|//PREDICTED: solute carrier family 12 member 8 isoform X5 [Mus musculus]
13522	3975	0.06	0.103333333	0.784271309	NA	*	Adam28	NA	NA	NA	K08614//disintegrin and metalloproteinase domain-containing protein 28 [EC:3.4.24.-]	NA
230577	2416	0.5	1.18	1.23878686	0.998602595	Up	Pars2	GO:0044429//mitochondrial part	GO:0004812//aminoacyl-tRNA ligase activity;GO:0032550//purine ribonucleoside binding	GO:0006418//tRNA aminoacylation for protein translation	K01881//prolyl-tRNA synthetase [EC:6.1.1.15]	gi|568928790|ref|XP_006503008.1|//PREDICTED: probable proline--tRNA ligase, mitochondrial isoform X1 [Mus musculus];gi|139948914|ref|NP_001077356.1|//probable proline--tRNA ligase, mitochondrial isoform 2 [Mus musculus]
384806	2589	0.016666667	0.01	-0.736965594	NA	*	Adam20	GO:0031224//intrinsic component of membrane	GO:0070011//peptidase activity, acting on L-amino acid peptides;GO:0046914//transition metal ion binding;GO:0005102//receptor binding	GO:0019538//protein metabolic process;GO:0048232//male gamete generation;GO:0048869//cellular developmental process	K08609//disintegrin and metalloproteinase domain-containing protein 20 [EC:3.4.24.-];K08612//disintegrin and metalloproteinase domain-containing protein 25 [EC:3.4.24.-]	gi|57222286|ref|NP_001009548.1|//testase-8 [Mus musculus]
338363	3206	1.06	1.516666667	0.51683978	0.957398998	*	Tmem241	GO:0031224//intrinsic component of membrane	NA	NA	K15281//solute carrier family 35	gi|576067799|ref|NP_001276595.1|//transmembrane protein 241 isoform 1 [Mus musculus];gi|148747427|ref|NP_848916.2|//transmembrane protein 241 isoform 2 [Mus musculus];gi|148669607|gb|EDL01554.1|//RIKEN cDNA 6030446N20, isoform CRA_a [Mus musculus]
245525	2691	0.01	0.01	0	NA	*	Hsf3	GO:0043231//intracellular membrane-bounded organelle;GO:0005634//nucleus;GO:0005737//cytoplasm	GO:0003677//DNA binding;GO:0003682//chromatin binding;GO:0043565//sequence-specific DNA binding;GO:0031490//chromatin DNA binding;GO:0003700//DNA binding transcription factor activity;GO:0001071//null	GO:0006357//regulation of transcription from RNA polymerase II promoter;GO:0045944//positive regulation of transcription from RNA polymerase II promoter;GO:0006351//transcription, DNA-templated;GO:0009408//response to heat;GO:0034605//cellular response to heat;GO:0006366//transcription from RNA polymerase II promoter	K09416//heat shock transcription factor 3	gi|893720951|ref|NP_001297683.1|//heat shock factor protein 3 isoform 1 [Mus musculus];NP_001297683.1//heat shock factor protein 3 isoform 1 [Mus musculus]
54131	2076	25.10333333	23.59333333	-0.089499683	0.52703214	*	Irf3	GO:0043231//intracellular membrane-bounded organelle	GO:0000975//null;GO:0042802//identical protein binding;GO:0001071//null	GO:0050663//cytokine secretion;GO:0032481//positive regulation of type I interferon production;GO:0042036//negative regulation of cytokine biosynthetic process;GO:0002237//response to molecule of bacterial origin;GO:0050687//negative regulation of defense response to virus;GO:0006366//transcription from RNA polymerase II promoter;GO:0001961//positive regulation of cytokine-mediated signaling path…	K05411//interferon regulatory factor 3	gi|8393627|ref|NP_058545.1|//interferon regulatory factor 3 [Mus musculus]
18782	2264	0.093333333	0.033333333	-1.485426827	NA	*	Pla2g2d	GO:0044424//intracellular part	GO:0046872//metal ion binding;GO:0003824//catalytic activity	GO:0006796//phosphate-containing compound metabolic process;GO:0006629//lipid metabolic process	K01047//secretory phospholipase A2 [EC:3.1.1.4]	gi|7242177|ref|NP_035239.1|//group IID secretory phospholipase A2 precursor [Mus musculus]
69940	2771	2.32	3.47	0.580810857	0.993026415	*	Exoc1	GO:0016020//membrane;GO:0000145//exocyst;GO:0005886//plasma membrane;GO:0005737//cytoplasm;GO:0030496//midbody;GO:0098592//cytoplasmic side of apical plasma membrane	GO:0017049//GTP-Rho binding;GO:0005546//phosphatidylinositol-4,5-bisphosphate binding	GO:0045184//establishment of protein localization;GO:0051601//exocyst localization;GO:0016192//vesicle-mediated transport;GO:0061024//membrane organization;GO:0006893//Golgi to plasma membrane transport;GO:0050714//positive regulation of protein secretion;GO:0048015//phosphatidylinositol-mediated signaling;GO:0015031//protein transport;GO:0006887//exocytosis	K19983//exocyst complex component 1	gi|89111939|ref|NP_081546.1|//exocyst complex component 1 isoform 1 [Mus musculus];gi|576796187|ref|NP_001276700.1|//exocyst complex component 1 isoform 3 [Mus musculus];gi|576795696|ref|NP_001276699.1|//exocyst complex component 1 isoform 2 [Mus musculus];NP_001276699.1//exocyst complex component 1 isoform 2 [Mus musculus]
22367	3668	1.093333333	1.503333333	0.459431619	0.97266438	*	Vrk1	GO:0031981//nuclear lumen;GO:0043232//intracellular non-membrane-bounded organelle;GO:0044431//Golgi apparatus part	GO:0005515//protein binding;GO:0004672//protein kinase activity;GO:0032550//purine ribonucleoside binding	GO:0000087//mitotic M phase;GO:0006468//protein phosphorylation;GO:0007030//Golgi organization	K08816//vaccinia related kinase [EC:2.7.11.1]	gi|148686794|gb|EDL18741.1|//vaccinia related kinase 1, isoform CRA_b, partial [Mus musculus];gi|148686795|gb|EDL18742.1|//vaccinia related kinase 1, isoform CRA_c, partial [Mus musculus]
76571	1362	0.026666667	0.113333333	2.087462841	NA	*	Styxl1	NA	GO:0004721//phosphoprotein phosphatase activity	GO:0007165//signal transduction	K18047//serine/threonine/tyrosine-interacting-like protein 1	gi|148687405|gb|EDL19352.1|//serine/threonine/tyrosine interacting-like 1, isoform CRA_a, partial [Mus musculus];gi|568938305|ref|XP_006504582.1|//PREDICTED: serine/threonine/tyrosine-interacting-like protein 1 isoform X5 [Mus musculus];gi|672072699|ref|XP_008767370.1|//PREDICTED: serine/threonine/tyrosine-interacting-like protein 1 isoform X5 [Rattus norvegicus]
66993	1701	1.77	1.953333333	0.142188804	0.387580655	*	Smarcd3	GO:0031981//nuclear lumen;GO:0000785//chromatin;GO:0090544//null	GO:0003713//transcription coactivator activity;GO:0051427//hormone receptor binding	GO:0034728//nucleosome organization;GO:0003128//heart field specification;GO:0003211//cardiac ventricle formation;GO:0006366//transcription from RNA polymerase II promoter;GO:0007405//neuroblast proliferation;GO:0051098//regulation of binding;GO:0006629//lipid metabolic process;GO:0016568//null	K11650//SWI/SNF-related matrix-associated actin-dependent regulator of chromatin subfamily D	gi|77404373|ref|NP_080167.3|//SWI/SNF-related matrix-associated actin-dependent regulator of chromatin subfamily D member 3 [Mus musculus];XP_022259583.1//SWI/SNF-related matrix-associated actin-dependent regulator of chromatin subfamily D member 3 isoform X2 [Canis lupus familiaris];EAW54009.1//SWI/SNF related, matrix associated, actin dependent regulator of chromatin, subfamily d, member 3, iso…
23825	826	25.27333333	36.02333333	0.511315728	0.99848162	*	Banf1	GO:0031981//nuclear lumen;GO:0043232//intracellular non-membrane-bounded organelle;GO:0044444//cytoplasmic part	GO:0003676//nucleic acid binding	GO:0019043//establishment of viral latency;GO:0051707//response to other organism;GO:0006259//DNA metabolic process	NA	gi|470598522|ref|XP_004332472.1|//PREDICTED: LOW QUALITY PROTEIN: barrier to autointegration factor 1 [Tursiops truncatus]
72074	2048	17.44666667	24.20666667	0.472453006	0.992236021	*	Anks4b	GO:0016020//membrane	NA	NA	K15502//serine/threonine-protein phosphatase 6 regulatory ankyrin repeat subunit A	gi|228008419|ref|NP_082361.2|//ankyrin repeat and SAM domain-containing protein 4B [Mus musculus]
109658	4652	5.566666667	4.81	-0.210776803	0.846651329	*	Txlna	GO:0044424//intracellular part	GO:0000149//SNARE binding	GO:0046649//lymphocyte activation	K10352//myosin heavy chain;K06106//cortactin	gi|148698222|gb|EDL30169.1|//taxilin alpha, isoform CRA_c, partial [Mus musculus]
76479	2125	6.57	7.71	0.23083749	0.909167654	*	Smndc1	GO:0030529//intracellular ribonucleoprotein complex;GO:0016604//nuclear body	GO:0003676//nucleic acid binding	GO:0012502//induction of programmed cell death;GO:0008380//RNA splicing	K12839//survival of motor neuron-related-splicing factor 30	gi|148669751|gb|EDL01698.1|//survival motor neuron domain containing 1, isoform CRA_b, partial [Mus musculus]
56351	1954	47.63666667	50.60666667	0.087254985	0.583978489	*	Ptges3	GO:0031981//nuclear lumen;GO:0042995//cell projection;GO:0044297//cell body;GO:0030529//intracellular ribonucleoprotein complex;GO:0015629//actin cytoskeleton;GO:0044444//cytoplasmic part;GO:0044427//chromosomal part	GO:0003964//RNA-directed DNA polymerase activity;GO:0016860//intramolecular oxidoreductase activity;GO:0031072//heat shock protein binding	GO:0007600//sensory perception;GO:0008219//cell death;GO:0044767//null;GO:0006259//DNA metabolic process;GO:0008544//epidermis development;GO:0005977//glycogen metabolic process;GO:0010467//gene expression;GO:0006693//prostaglandin metabolic process;GO:0031958//corticosteroid receptor signaling pathway;GO:0042026//protein refolding	K15730//cytosolic prostaglandin-E synthase [EC:5.3.99.3]	gi|148692593|gb|EDL24540.1|//prostaglandin E synthase 3 (cytosolic), isoform CRA_b, partial [Mus musculus]
70024	3294	29.41666667	21.27	-0.467813744	0.981068228	*	Mcm10	GO:0043231//intracellular membrane-bounded organelle;GO:0005634//nucleus;GO:0031298//replication fork protection complex;GO:0005730//nucleolus	GO:0003688//DNA replication origin binding;GO:0043169//cation binding;GO:0003697//single-stranded DNA binding;GO:0046872//metal ion binding;GO:0042802//identical protein binding;GO:0019899//enzyme binding;GO:0003676//nucleic acid binding	GO:0008283//cell proliferation;GO:0006270//DNA replication initiation;GO:0006259//DNA metabolic process;GO:0006974//cellular response to DNA damage stimulus	K10736//minichromosome maintenance protein 10	gi|148676011|gb|EDL07958.1|//minichromosome maintenance deficient 10 (S. cerevisiae), isoform CRA_b, partial [Mus musculus];XP_017174741.1//PREDICTED: protein MCM10 homolog isoform X1 [Mus musculus];gi|755496861|ref|XP_006497595.2|//PREDICTED: protein MCM10 homolog isoform X2 [Mus musculus]
67863	1869	24.4	33.41333333	0.453542766	0.996599127	*	Slc25a11	GO:0043231//intracellular membrane-bounded organelle;GO:0031224//intrinsic component of membrane;GO:0019866//organelle inner membrane	NA	GO:0051234//establishment of localization	K15104//solute carrier family 25 (mitochondrial oxoglutarate transporter), member 11	gi|21312994|ref|NP_077173.1|//mitochondrial 2-oxoglutarate/malate carrier protein [Mus musculus]
229363	4978	9.85	7.573333333	-0.379195296	0.971357921	*	Gmps	GO:0044444//cytoplasmic part	GO:0005515//protein binding;GO:0016818//hydrolase activity, acting on acid anhydrides, in phosphorus-containing anhydrides;GO:0016884//carbon-nitrogen ligase activity, with glutamine as amido-N-donor;GO:0032550//purine ribonucleoside binding	GO:0009127//purine nucleoside monophosphate biosynthetic process;GO:0009064//glutamine family amino acid metabolic process;GO:0042221//response to chemical;GO:0006144//purine nucleobase metabolic process;GO:0009152//purine ribonucleotide biosynthetic process	K01951//GMP synthase (glutamine-hydrolysing) [EC:6.3.5.2]	gi|85861218|ref|NP_001028472.2|//GMP synthase [glutamine-hydrolyzing] [Mus musculus];XP_011238380.1//PREDICTED: GMP synthase [glutamine-hydrolyzing] isoform X1 [Mus musculus]
103841	3337	0.87	0.97	0.156969346	NA	*	Cuedc1	GO:0005840//ribosome;GO:0031965//nuclear membrane;GO:0045111//intermediate filament cytoskeleton;GO:0005763//mitochondrial small ribosomal subunit;GO:0005739//mitochondrion	GO:0003723//RNA binding;GO:0003735//structural constituent of ribosome	GO:0006412//translation	K17402//small subunit ribosomal protein S23	gi|285402518|ref|NP_001165570.1|//CUE domain-containing protein 1 isoform 2 [Mus musculus];gi|164698388|ref|NP_932130.2|//CUE domain-containing protein 1 isoform 1 [Mus musculus];NP_077136.2//28S ribosomal protein S23, mitochondrial isoform a [Mus musculus];NP_932130.2//CUE domain-containing protein 1 isoform 1 [Mus musculus]
67936	1499	9.91	8.42	-0.235064824	0.867466916	*	Wdr55	GO:0031981//nuclear lumen	NA	GO:0042254//ribosome biogenesis	K16482//centriolar protein POC1	gi|27229061|ref|NP_080740.2|//WD repeat-containing protein 55 [Mus musculus]
76041	2692	1.29	1.923333333	0.576237753	0.978253401	*	Ccdc125	GO:0044424//intracellular part	NA	NA	K20282//GRIP and coiled-coil domain-containing protein 2;K05765//cofilin;K04679//MAD, mothers against decapentaplegic interacting protein	gi|270288750|ref|NP_001161858.1|//coiled-coil domain-containing protein 125 isoform B [Mus musculus];gi|305632774|ref|NP_898938.4|//coiled-coil domain-containing protein 125 isoform A [Mus musculus]
110213	2398	547.5466667	702.82	0.360173317	1	*	Tmbim6	GO:0044425//membrane part	NA	GO:0048232//male gamete generation;GO:0034976//response to endoplasmic reticulum stress;GO:0006874//cellular calcium ion homeostasis;GO:0030323//respiratory tube development;GO:0006915//apoptotic process	NA	gi|148672185|gb|EDL04132.1|//testis enhanced gene transcript, isoform CRA_a, partial [Mus musculus]
70152	1883	107.52	148.1933333	0.462875504	0.999584247	*	Mettl7a1	NA	GO:0016741//transferase activity, transferring one-carbon groups	GO:0008152//metabolic process	K07755//arsenite methyltransferase [EC:2.1.1.137]	gi|33563290|ref|NP_081610.2|//methyltransferase-like protein 7A [Mus musculus]
80749	1912	0.04	0.053333333	0.415037499	NA	*	Lrfn1	GO:0031224//intrinsic component of membrane;GO:0097060//synaptic membrane;GO:0044327//dendritic spine head	NA	NA	K16354//leucine-rich repeat and fibronectin type-III domain-containing protein 1	gi|213512339|ref|NP_085039.2|//leucine-rich repeat and fibronectin type III domain-containing protein 1 isoform 2 precursor [Mus musculus];gi|213972562|ref|NP_001135393.1|//leucine-rich repeat and fibronectin type III domain-containing protein 1 isoform 1 precursor [Mus musculus]
BGI_novel_G000207	800	22.19	25.72666667	0.213354876	0.942096074	*	NA	NA	NA	NA	K02138//F-type H+-transporting ATPase subunit d	XP_021032387.1//ATP synthase subunit d, mitochondrial isoform X2 [Mus caroli]
381438	1215	0.05	0.41	3.03562391	NA	*	Gm5148	GO:0015935//small ribosomal subunit	GO:0005198//structural molecule activity;GO:0005488//binding	GO:0019080//viral gene expression;GO:0006613//cotranslational protein targeting to membrane;GO:0006412//translation;GO:0000956//nuclear-transcribed mRNA catabolic process	K02973//small subunit ribosomal protein S23e	gi|281350307|gb|EFB25891.1|//hypothetical protein PANDA_004337, partial [Ailuropoda melanoleuca]
19045	1363	74.58333333	71.73	-0.056276646	0.584648365	*	Ppp1ca	GO:0005856//cytoskeleton;GO:0030425//dendrite;GO:0008287//protein serine/threonine phosphatase complex;GO:0035097//histone methyltransferase complex;GO:0044444//cytoplasmic part;GO:0043025//neuronal cell body	GO:0043169//cation binding;GO:0004721//phosphoprotein phosphatase activity	GO:0005980//glycogen catabolic process;GO:0060562//epithelial tube morphogenesis;GO:0006641//triglyceride metabolic process;GO:0030323//respiratory tube development;GO:0007179//transforming growth factor beta receptor signaling pathway;GO:0005978//glycogen biosynthetic process;GO:0006464//cellular protein modification process;GO:0007126//null;GO:0007010//cytoskeleton organization;GO:0006412//tran…	K06269//serine/threonine-protein phosphatase PP1 catalytic subunit [EC:3.1.3.16]	gi|478527148|ref|XP_004437757.1|//PREDICTED: serine/threonine-protein phosphatase PP1-alpha catalytic subunit [Ceratotherium simum simum]
277010	3077	15.30333333	18.75333333	0.293301121	0.970078218	*	Marveld1	NA	NA	NA	NA	NA
234069	2408	4.623333333	4.8	0.054101024	0.165782328	*	Pcid2	NA	NA	GO:0090232//positive regulation of spindle checkpoint;GO:0010951//negative regulation of endopeptidase activity;GO:0030183//B cell differentiation;GO:0006351//transcription, DNA-templated;GO:0043487//regulation of RNA stability;GO:0006915//apoptotic process	NA	gi|918577090|ref|XP_005374010.2|//PREDICTED: PCI domain-containing protein 2 [Chinchilla lanigera]
22376	2094	0.443333333	0.87	0.972623561	NA	*	Was	GO:0012505//endomembrane system;GO:0005856//cytoskeleton	GO:0005515//protein binding;GO:0030695//GTPase regulator activity	GO:0008154//actin polymerization or depolymerization;GO:0006928//movement of cell or subcellular component;GO:0046649//lymphocyte activation;GO:0065003//macromolecular complex assembly;GO:0044765//null	K05747//Wiskott-Aldrich syndrome protein	gi|6678581|ref|NP_033541.1|//wiskott-Aldrich syndrome protein homolog [Mus musculus]
56727	1074	0.046666667	0.01	-2.222392421	NA	*	Miox	GO:0044424//intracellular part	GO:0016616//oxidoreductase activity, acting on the CH-OH group of donors, NAD or NADP as acceptor;GO:0016701//oxidoreductase activity, acting on single donors with incorporation of molecular oxygen;GO:0000166//nucleotide binding;GO:0005506//iron ion binding	GO:0006020//inositol metabolic process	K00469//inositol oxygenase [EC:1.13.99.1]	gi|116667858|pdb|2HUO|A//Chain A, Crystal Structure Of Mouse Myo-Inositol Oxygenase In Complex With Substrate
68737	3867	0.723333333	1.163333333	0.685531994	0.986644325	*	Angel1	NA	NA	NA	K18729//protein angel	gi|148670957|gb|EDL02904.1|//angel homolog 1 (Drosophila), partial [Mus musculus]
56190	1869	3.606666667	1.826666667	-0.981452701	0.991684061	*	Rbm38	GO:0043231//intracellular membrane-bounded organelle;GO:0005634//nucleus;GO:0005829//cytosol;GO:0044444//cytoplasmic part	GO:0003723//RNA binding;GO:0003729//mRNA binding;GO:0003730//mRNA 3'-UTR binding	GO:0030330//DNA damage response, signal transduction by p53 class mediator;GO:0043484//regulation of RNA splicing;GO:0006397//mRNA processing;GO:0014902//myotube differentiation;GO:0030154//cell differentiation;GO:0070935//3'-UTR-mediated mRNA stabilization;GO:0010830//regulation of myotube differentiation;GO:0008283//cell proliferation;GO:0022402//cell cycle process;GO:0008380//RNA splicing;GO:0…	K12741//heterogeneous nuclear ribonucleoprotein A1/A3;K13186//RNA-binding protein 3;K14411//RNA-binding protein Musashi	EDL06622.1//RNA binding motif protein 38, isoform CRA_c, partial [Mus musculus];gi|148674675|gb|EDL06622.1|//RNA binding motif protein 38, isoform CRA_c, partial [Mus musculus]
26432	3719	0.193333333	0.403333333	1.060882242	NA	*	Plod2	GO:0005789//endoplasmic reticulum membrane	GO:0016701//oxidoreductase activity, acting on single donors with incorporation of molecular oxygen;GO:0019842//vitamin binding;GO:0046914//transition metal ion binding;GO:0070815//peptidyl-lysine 5-dioxygenase activity	GO:0006950//response to stress;GO:0009725//response to hormone	K13645//procollagen-lysine,2-oxoglutarate 5-dioxygenase 2 [EC:1.14.11.4]	gi|218931165|ref|NP_036091.2|//procollagen-lysine,2-oxoglutarate 5-dioxygenase 2 isoform 2 precursor [Mus musculus];gi|218931167|ref|NP_001136388.1|//procollagen-lysine,2-oxoglutarate 5-dioxygenase 2 isoform 1 precursor [Mus musculus]
673094	950	36.12	50.73666667	0.490230846	0.997644641	*	Cd99	NA	NA	NA	NA	NA
21771	2255	8.24	7.473333333	-0.140892465	0.694678314	*	Cirh1a	GO:0031981//nuclear lumen	NA	GO:0006351//transcription, DNA-templated	K14548//U3 small nucleolar RNA-associated protein 4	gi|50511221|dbj|BAD32596.1|//mKIAA1988 protein [Mus musculus]
74776	1382	21.77666667	36.45666667	0.743399519	0.999961478	*	Ppa2	GO:0043231//intracellular membrane-bounded organelle	GO:0043169//cation binding;GO:0016462//pyrophosphatase activity	GO:0006793//phosphorus metabolic process	K01507//inorganic pyrophosphatase [EC:3.6.1.1]	gi|22203753|ref|NP_666253.1|//inorganic pyrophosphatase 2, mitochondrial isoform 1 precursor [Mus musculus];gi|651167676|ref|NP_001280570.1|//inorganic pyrophosphatase 2, mitochondrial isoform 2 precursor [Mus musculus]
56516	5210	2.823333333	3.733333333	0.403064858	0.972773898	*	Rbms2	GO:0043231//intracellular membrane-bounded organelle	GO:0003676//nucleic acid binding;GO:0036094//small molecule binding	NA	K13088//ELAV-like protein 1;K13208//ELAV like protein 2/3/4	gi|84872203|ref|NP_062685.2|//RNA-binding motif, single-stranded-interacting protein 2 isoform a [Mus musculus]
71481	5441	0.58	0.676666667	0.222392421	NA	*	Alpk1	NA	GO:0004674//protein serine/threonine kinase activity;GO:0005524//ATP binding	NA	K08868//alpha-kinase	gi|254553408|ref|NP_082084.1|//alpha-protein kinase 1 [Mus musculus];NP_082084.1//alpha-protein kinase 1 [Mus musculus]
226251	5504	3.243333333	3.716666667	0.196532	0.675897307	*	Ablim1	GO:0005856//cytoskeleton;GO:0001725//stress fiber;GO:0015629//actin cytoskeleton;GO:0014069//postsynaptic density;GO:0030027//lamellipodium;GO:0005737//cytoplasm	GO:0003779//actin binding;GO:0046872//metal ion binding;GO:0046914//transition metal ion binding	GO:0030032//lamellipodium assembly;GO:0009653//anatomical structure morphogenesis;GO:0006996//organelle organization;GO:0006366//transcription from RNA polymerase II promoter;GO:0060271//cilium assembly;GO:0045944//positive regulation of transcription from RNA polymerase II promoter;GO:0050953//sensory perception of light stimulus;GO:0007010//cytoskeleton organization;GO:0006935//chemotaxis;GO:00…	K07520//actin-binding LIM protein	gi|595763419|ref|NP_001277742.1|//actin-binding LIM protein 1 isoform 4 [Mus musculus];gi|157057145|ref|NP_848803.3|//actin-binding LIM protein 1 isoform 1 [Mus musculus];BAE32362.1//unnamed protein product [Mus musculus];gi|157057174|ref|NP_001096647.1|//actin-binding LIM protein 1 isoform 2 [Mus musculus];NP_001277745.1//actin-binding LIM protein 1 isoform 6 [Mus musculus];gi|595763507|ref|NP_0…
14613	3180	0.14	0.16	0.192645078	NA	*	Gja5	GO:0005921//gap junction;GO:0016021//integral component of membrane;GO:0044464//cell part;GO:0044291//cell-cell contact zone	GO:0005515//protein binding;GO:0086075//gap junction channel activity involved in cardiac conduction electrical coupling	GO:0003283//atrial septum development;GO:0003209//cardiac atrium morphogenesis;GO:0007043//cell-cell junction assembly;GO:0019229//regulation of vasoconstriction;GO:0009888//tissue development;GO:0003093//regulation of glomerular filtration;GO:0030001//metal ion transport;GO:0003184//pulmonary valve morphogenesis;GO:0001944//vasculature development;GO:0086064//cell communication by electrical cou…	K07614//gap junction alpha-5 protein	gi|6680005|ref|NP_032147.1|//gap junction alpha-5 protein [Mus musculus]
77371	6797	21.10666667	22.85666667	0.114916267	0.788972064	*	Sec24a	GO:0005829//cytosol;GO:0030127//COPII vesicle coat;GO:0005789//endoplasmic reticulum membrane;GO:0012507//ER to Golgi transport vesicle membrane;GO:0000139//Golgi membrane	GO:0046914//transition metal ion binding;GO:0008270//zinc ion binding	GO:0050714//positive regulation of protein secretion;GO:0006886//intracellular protein transport;GO:0045714//regulation of low-density lipoprotein particle receptor biosynthetic process;GO:0016482//cytosolic transport;GO:2000189//positive regulation of cholesterol homeostasis;GO:0006888//ER to Golgi vesicle-mediated transport;GO:0015031//protein transport;GO:0090110//cargo loading into COPII-coat…	K14007//protein transport protein SEC24	gi|116174774|ref|NP_780464.2|//protein transport protein Sec24A isoform 1 [Mus musculus];gi|595763308|ref|NP_001277714.1|//protein transport protein Sec24A isoform 2 [Mus musculus];NP_780464.2//protein transport protein Sec24A isoform 1 [Mus musculus]
59014	2058	9.73	9.516666667	-0.031983465	0.059326994	*	Rrs1	GO:0000228//nuclear chromosome	GO:0005488//binding	GO:0000070//mitotic sister chromatid segregation;GO:0022613//ribonucleoprotein complex biogenesis	K14852//regulator of ribosome biosynthesis	gi|49022822|dbj|BAC65489.2|//mKIAA0112 protein [Mus musculus]
50926	3669	22.47	16.2	-0.472006311	0.972711138	*	Hnrnpdl	GO:0043231//intracellular membrane-bounded organelle;GO:0070062//extracellular exosome;GO:0005654//nucleoplasm	GO:0043566//null;GO:0003729//mRNA binding;GO:0003723//RNA binding;GO:0070717//poly-purine tract binding	GO:0016070//RNA metabolic process;GO:0010467//gene expression	K13044//heterogeneous nuclear ribonucleoprotein A/B/D	XP_015849726.1//PREDICTED: heterogeneous nuclear ribonucleoprotein D-like [Peromyscus maniculatus bairdii];NP_057899.2//heterogeneous nuclear ribonucleoprotein D-like [Mus musculus];gi|148664250|ref|NP_057899.2|//heterogeneous nuclear ribonucleoprotein D-like [Mus musculus]
12371	3898	4.456666667	4.703333333	0.077718523	0.229187806	*	Casp9	GO:0043231//intracellular membrane-bounded organelle;GO:0005634//nucleus;GO:0043293//apoptosome;GO:0005737//cytoplasm;GO:0005829//cytosol;GO:0043234//protein complex;GO:0005739//mitochondrion;GO:0044444//cytoplasmic part	GO:0004175//endopeptidase activity;GO:0008233//peptidase activity;GO:0019901//protein kinase binding;GO:0019904//protein domain specific binding;GO:0008234//cysteine-type peptidase activity;GO:0004197//cysteine-type endopeptidase activity;GO:0033218//amide binding;GO:0019900//kinase binding;GO:0017124//SH3 domain binding;GO:0097200//cysteine-type endopeptidase activity involved in execution phase…	GO:0034349//glial cell apoptotic process;GO:0014070//response to organic cyclic compound;GO:0071385//cellular response to glucocorticoid stimulus;GO:0035556//intracellular signal transduction;GO:0032496//response to lipopolysaccharide;GO:2001020//regulation of response to DNA damage stimulus;GO:0002237//response to molecule of bacterial origin;GO:0043627//response to estrogen;GO:0009636//response…	K04399//caspase 9 [EC:3.4.22.62]	gi|31560479|ref|NP_056548.2|//caspase-9 isoform 1 precursor [Mus musculus];gi|485050375|ref|NP_001264861.1|//caspase-9 isoform 2 [Mus musculus];NP_001342105.1//caspase-9 isoform 3 [Mus musculus]
66821	1835	4.95	5.326666667	0.105804477	0.379815025	*	Bcs1l	GO:0031224//intrinsic component of membrane;GO:0005746//mitochondrial respiratory chain	GO:0016462//pyrophosphatase activity;GO:0032550//purine ribonucleoside binding	GO:0017062//respiratory chain complex III assembly;GO:0008535//respiratory chain complex IV assembly;GO:0010257//NADH dehydrogenase complex assembly;GO:0006996//organelle organization	K08900//mitochondrial chaperone BCS1	gi|21313544|ref|NP_080060.1|//mitochondrial chaperone BCS1 [Mus musculus]
666528	4561	0.016666667	0.01	-0.736965594	NA	*	Zfp541	GO:0043231//intracellular membrane-bounded organelle	GO:0046914//transition metal ion binding;GO:0003676//nucleic acid binding	GO:0048232//male gamete generation;GO:0006351//transcription, DNA-templated;GO:0048869//cellular developmental process	K09228//KRAB domain-containing zinc finger protein;K09215//odd-skipped	gi|149944583|ref|NP_001092747.1|//zinc finger protein 541 [Mus musculus]
68126	1242	6.786666667	10.23666667	0.592970951	0.995244203	*	Fahd2a	GO:0043231//intracellular membrane-bounded organelle	GO:0043169//cation binding;GO:0003824//catalytic activity	NA	K01557//acylpyruvate hydrolase [EC:3.7.1.5]	gi|148696242|gb|EDL28189.1|//fumarylacetoacetate hydrolase domain containing 2A, isoform CRA_a, partial [Mus musculus]
239743	2405	0.433333333	0.696666667	0.684991319	NA	*	Klhl6	NA	NA	GO:0002460//adaptive immune response based on somatic recombination of immune receptors built from immunoglobulin superfamily domains;GO:0050851//antigen receptor-mediated signaling pathway	K10444//kelch-like protein 6	gi|241982773|ref|NP_899246.2|//kelch-like protein 6 [Mus musculus]
BGI_novel_G000659	227	0.06	0.01	-2.584962501	NA	*	NA	GO:0016021//integral component of membrane	GO:0004896//cytokine receptor activity	NA	K05056//interleukin 11 receptor alpha	CAA63872.1//interleukin-11 receptor beta [Mus musculus]
18008	6143	0.183333333	0.41	1.161154792	NA	*	Nes	GO:0005856//cytoskeleton;GO:0043234//protein complex	GO:0048020//CCR chemokine receptor binding;GO:0032403//protein complex binding	GO:0000902//cell morphogenesis;GO:0009991//response to extracellular stimulus;GO:0043393//regulation of protein binding;GO:0030154//cell differentiation;GO:0043010//camera-type eye development;GO:0042221//response to chemical;GO:0030842//regulation of intermediate filament depolymerization;GO:0007417//central nervous system development;GO:0006915//apoptotic process;GO:0009314//response to radiati…	K07609//nestin	gi|148683377|gb|EDL15324.1|//nestin, isoform CRA_a, partial [Mus musculus]
56464	1991	12.30333333	10.23333333	-0.265773082	0.929546721	*	Ctsf	GO:0070062//extracellular exosome;GO:0005615//extracellular space;GO:0005764//lysosome;GO:1903561//extracellular vesicle	GO:0070011//peptidase activity, acting on L-amino acid peptides;GO:0008234//cysteine-type peptidase activity;GO:0004197//cysteine-type endopeptidase activity	GO:0051603//proteolysis involved in cellular protein catabolic process;GO:0019538//protein metabolic process	K01373//cathepsin F [EC:3.4.22.41]	gi|11066228|gb|AAG28508.1|AF197480_1//cathepsin F [Mus musculus];CAB42884.1//cathepsin F [Mus musculus]
107895	3104	0.45	0.756666667	0.74973289	NA	*	Mgat5	GO:0031224//intrinsic component of membrane;GO:0012505//endomembrane system	GO:0008375//acetylglucosaminyltransferase activity	GO:0006487//protein N-linked glycosylation	K00744//alpha-1,3(6)-mannosylglycoprotein beta-1,6-N-acetyl-glucosaminyltransferase [EC:2.4.1.155]	gi|46047861|ref|NP_660110.2|//alpha-1,6-mannosylglycoprotein 6-beta-N-acetylglucosaminyltransferase A [Mus musculus]
230234	4299	0.896666667	1.166666667	0.379748749	0.945819708	*	Fam206a	NA	NA	NA	K09596//signal peptide peptidase-like 2A [EC:3.4.23.-]	NA
13858	4803	10.53	10.99	0.06168595	0.196143007	*	Eps15	GO:0016020//membrane;GO:0043231//intracellular membrane-bounded organelle;GO:0060170//ciliary membrane;GO:0016324//apical plasma membrane;GO:0030136//clathrin-coated vesicle;GO:0030122//AP-2 adaptor complex;GO:0016235//aggresome;GO:0009925//basal plasma membrane;GO:0031901//early endosome membrane;GO:0030132//clathrin coat of coated pit;GO:0005829//cytosol;GO:0005905//clathrin-coated pit;GO:00301…	GO:0031593//polyubiquitin modification-dependent protein binding;GO:0042802//identical protein binding;GO:0045296//cadherin binding;GO:0043169//cation binding;GO:0019904//protein domain specific binding;GO:0005515//protein binding;GO:0005509//calcium ion binding;GO:0017124//SH3 domain binding	GO:0045184//establishment of protein localization;GO:0006901//vesicle coating;GO:0001921//positive regulation of receptor recycling;GO:0006895//Golgi to endosome transport;GO:0042127//regulation of cell proliferation;GO:0048268//clathrin coat assembly;GO:0032456//endocytic recycling;GO:0015031//protein transport;GO:0019065//receptor-mediated endocytosis of virus by host cell;GO:0046718//viral ent…	K12472//epidermal growth factor receptor substrate 15	gi|6679671|ref|NP_031969.1|//epidermal growth factor receptor substrate 15 isoform A [Mus musculus];XP_006502801.2//PREDICTED: epidermal growth factor receptor substrate 15 isoform X1 [Mus musculus];gi|229577163|ref|NP_001153436.1|//epidermal growth factor receptor substrate 15 isoform B [Mus musculus] ;XP_017175445.1//PREDICTED: epidermal growth factor receptor substrate 15 isoform X4 [Mus muscu…
109359	2896	10.14	10.41333333	0.0383743	0.098987633	*	Fam175b	GO:0036449//microtubule minus-end;GO:0000922//spindle pole;GO:0005634//nucleus;GO:0005874//microtubule;GO:0005737//cytoplasm;GO:0030496//midbody;GO:0070552//BRISC complex;GO:0031616//spindle pole centrosome	GO:0031593//polyubiquitin modification-dependent protein binding;GO:0008017//microtubule binding	GO:0002931//response to ischemia;GO:0000278//mitotic cell cycle;GO:0007059//chromosome segregation;GO:0043066//negative regulation of apoptotic process;GO:0008608//attachment of spindle microtubules to kinetochore;GO:0090307//mitotic spindle assembly;GO:0051301//cell division;GO:0071497//cellular response to freezing;GO:0070536//protein K63-linked deubiquitination	K20799//BRISC complex subunit Abro1	EDL17753.1//RIKEN cDNA C430003P19, isoform CRA_d [Mus musculus]
235040	3024	8.296666667	6.526666667	-0.346185465	0.965122888	*	Atg4d	GO:0044424//intracellular part	GO:0070011//peptidase activity, acting on L-amino acid peptides	GO:0045184//establishment of protein localization;GO:0044248//cellular catabolic process;GO:0019538//protein metabolic process	K08342//cysteine protease ATG4 [EC:3.4.22.-]	gi|29135261|ref|NP_705811.8|//cysteine protease ATG4D precursor [Mus musculus]
319800	6451	51.43	41.35666667	-0.314490244	0.978311898	*	Slc22a30	GO:0031224//intrinsic component of membrane;GO:0016021//integral component of membrane	GO:0005215//transporter activity;GO:0022857//transmembrane transporter activity	NA	K08206//MFS transporter, OCT family, solute carrier family 22 (organic anion/cation transporter), member 9/10/19/24/25	AAH98905.1//Integral membrane transport protein UST5r [Rattus norvegicus];EDM12692.1//rCG47505 [Rattus norvegicus];gi|28892857|ref|NP_795976.1|//integral membrane transport protein UST1R [Mus musculus]
16523	2188	0.686666667	1.413333333	1.041419927	0.993816922	Up	Kcnj8	NA	NA	NA	K05001//potassium inwardly-rectifying channel subfamily J member 8	gi|6680534|ref|NP_032454.1|//ATP-sensitive inward rectifier potassium channel 8 [Mus musculus]
14955	2288	0.043333333	1.303333333	4.910585079	0.999234063	Up	H19	NA	NA	NA	NA	NA
12862	678	0.01	0.066666667	2.736965594	NA	*	Cox6a2	GO:0005746//mitochondrial respiratory chain	GO:0015002//heme-copper terminal oxidase activity	GO:0044710//null	K02266//cytochrome c oxidase subunit 6a	gi|83816956|ref|NP_034073.2|//cytochrome c oxidase subunit 6A2, mitochondrial precursor [Mus musculus]
67763	1911	33.95666667	34.66333333	0.029715551	0.180637778	*	Prpsap1	GO:0043234//protein complex	GO:0046872//metal ion binding;GO:0016778//diphosphotransferase activity;GO:0030234//enzyme regulator activity;GO:0019899//enzyme binding	GO:0043549//regulation of kinase activity;GO:0009117//nucleotide metabolic process	K00948//ribose-phosphate pyrophosphokinase [EC:2.7.6.1]	gi|332260160|ref|XP_003279153.1|//PREDICTED: phosphoribosyl pyrophosphate synthase-associated protein 1 isoform X1 [Nomascus leucogenys];XP_008506296.1//PREDICTED: phosphoribosyl pyrophosphate synthase-associated protein 1 isoform X3 [Equus przewalskii]
66180	1903	0.133333333	0.536666667	2.008988783	NA	*	P3h4	GO:0000794//condensed nuclear chromosome	NA	GO:0007129//synapsis	K19606//cartilage-associated protein	gi|31543672|ref|NP_789800.1|//synaptonemal complex protein SC65 precursor [Mus musculus]
56790	3797	5.786666667	7.493333333	0.372875088	0.970474497	*	Supt20	GO:0000124//SAGA complex	GO:0003712//transcription cofactor activity	GO:0007369//gastrulation;GO:0035948//positive regulation of gluconeogenesis by positive regulation of transcription from RNA polymerase II promoter	K21245//transcription factor SPT20 homolog	XP_006501864.1//PREDICTED: transcription factor SPT20 homolog isoform X1 [Mus musculus];EDL35269.1//DNA segment, Chr 3, ERATO Doi 300, expressed, isoform CRA_f, partial [Mus musculus];XP_006501869.1//PREDICTED: transcription factor SPT20 homolog isoform X2 [Mus musculus]
12387	3463	36.86333333	45.05666667	0.289554054	0.992244293	*	Ctnnb1	NA	NA	NA	K02105//catenin beta 1	gi|6671684|ref|NP_031640.1|//catenin beta-1 [Mus musculus]
BGI_novel_G000687	530	0.046666667	0.03	-0.637429921	NA	*	NA	NA	NA	NA	K07192//flotillin	XP_006065887.1//PREDICTED: zinc finger protein 384 isoform X1 [Bubalus bubalis]
68475	864	9.66	10.72333333	0.150658341	0.684273618	*	Ssna1	GO:0043231//intracellular membrane-bounded organelle;GO:0005815//microtubule organizing center;GO:0044444//cytoplasmic part	GO:0005515//protein binding	GO:0010970//transport along microtubule;GO:0007224//smoothened signaling pathway;GO:0044772//mitotic cell cycle phase transition	K16780//sjoegren syndrome nuclear autoantigen 1	gi|26382599|dbj|BAB22733.2|//unnamed protein product [Mus musculus];BAB22733.2//unnamed protein product [Mus musculus]
110794	2058	7.073333333	7.376666667	0.060578795	0.192275668	*	Cebpe	GO:0031981//nuclear lumen	GO:0003677//DNA binding;GO:0042802//identical protein binding;GO:0003700//DNA binding transcription factor activity;GO:0046983//protein dimerization activity;GO:0001071//null	GO:0006952//defense response;GO:0006897//endocytosis;GO:0032496//response to lipopolysaccharide;GO:0006351//transcription, DNA-templated;GO:0001816//cytokine production;GO:0002573//myeloid leukocyte differentiation	K10051//CCAAT/enhancer binding protein (C/EBP), epsilon	gi|74138080|dbj|BAE25437.1|//unnamed protein product [Mus musculus];BAE25437.1//unnamed protein product [Mus musculus]
100502888	2572	0.016666667	0.013333333	-0.321928095	NA	*	Gm19434	NA	NA	NA	NA	gi|148678599|gb|EDL10546.1|//mCG1027124 [Mus musculus]
60599	6183	25.40666667	18.83	-0.432174107	0.968614072	*	Trp53inp1	GO:0016604//nuclear body;GO:0031982//vesicle;GO:0005773//vacuole	NA	GO:0012502//induction of programmed cell death;GO:0016477//cell migration;GO:0008283//cell proliferation;GO:0022402//cell cycle process;GO:0006914//autophagy;GO:0050896//response to stimulus;GO:0006351//transcription, DNA-templated	K15310//tumor protein p53-inducible nuclear protein 1	gi|11230806|ref|NP_068697.1|//tumor protein p53-inducible nuclear protein 1 isoform 1 [Mus musculus];EPQ15797.1//Tumor protein p53-inducible nuclear protein 1 [Myotis brandtii];XP_007165000.1//PREDICTED: tumor protein p53-inducible nuclear protein 1 isoform X2 [Balaenoptera acutorostrata scammoni]
268515	12522	0.846666667	1.073333333	0.342232191	0.907244123	*	Bahcc1	GO:0000785//chromatin;GO:0005677//chromatin silencing complex	GO:0003682//chromatin binding;GO:0000976//transcription regulatory region sequence-specific DNA binding	GO:0006342//chromatin silencing;GO:0031507//heterochromatin assembly	K14972//PAX-interacting protein 1;K00558//DNA (cytosine-5)-methyltransferase 1 [EC:2.1.1.37];K04650//nuclear receptor co-repressor 1	gi|169658369|ref|NP_940815.3|//BAH and coiled-coil domain-containing protein 1 [Mus musculus];NP_940815.3//BAH and coiled-coil domain-containing protein 1 isoform 1 [Mus musculus]
12799	2333	1.82	3.7	1.02358682	0.994967326	Up	Cnp	GO:0044421//extracellular region part;GO:0042995//cell projection;GO:0015630//microtubule cytoskeleton;GO:0043209//myelin sheath;GO:0031966//mitochondrial membrane;GO:0019866//organelle inner membrane;GO:0048770//pigment granule	GO:0004112//cyclic-nucleotide phosphodiesterase activity;GO:0000166//nucleotide binding;GO:0003676//nucleic acid binding	GO:0044260//cellular macromolecule metabolic process;GO:0007626//locomotory behavior;GO:0048667//cell morphogenesis involved in neuron differentiation;GO:0002237//response to molecule of bacterial origin;GO:0007420//brain development;GO:0006839//mitochondrial transport;GO:0009166//nucleotide catabolic process	K01121//2',3'-cyclic-nucleotide 3'-phosphodiesterase [EC:3.1.4.37]	gi|226423907|ref|NP_034053.2|//2',3'-cyclic-nucleotide 3'-phosphodiesterase isoform 2 [Mus musculus];gi|148670605|gb|EDL02552.1|//cyclic nucleotide phosphodiesterase 1, isoform CRA_a, partial [Mus musculus]
18193	11447	8.733333333	6.403333333	-0.447709293	0.978213782	*	Nsd1	GO:0005634//nucleus	GO:0030331//estrogen receptor binding;GO:0003714//transcription corepressor activity;GO:0046966//thyroid hormone receptor binding;GO:0042974//retinoic acid receptor binding;GO:0042799//histone methyltransferase activity (H4-K20 specific);GO:0042054//histone methyltransferase activity;GO:0046965//retinoid X receptor binding;GO:0000979//RNA polymerase II core promoter sequence-specific DNA binding;…	GO:0000122//negative regulation of transcription from RNA polymerase II promoter;GO:0016571//histone methylation;GO:1903025//regulation of RNA polymerase II regulatory region sequence-specific DNA binding;GO:0001702//gastrulation with mouth forming second;GO:0033135//regulation of peptidyl-serine phosphorylation;GO:0000414//regulation of histone H3-K36 methylation;GO:0045893//positive regulation …	K15588//histone-lysine N-methyltransferase NSD1 [EC:2.1.1.43]	XP_006517206.1//PREDICTED: histone-lysine N-methyltransferase, H3 lysine-36 and H4 lysine-20 specific isoform X2 [Mus musculus];gi|118918400|ref|NP_032765.3|//histone-lysine N-methyltransferase, H3 lysine-36 and H4 lysine-20 specific [Mus musculus] ;XP_021071488.1//histone-lysine N-methyltransferase, H3 lysine-36 and H4 lysine-20 specific [Mus pahari]
100125586	2484	0.01	0.01	0	NA	*	Vmn2r2	GO:0031224//intrinsic component of membrane;GO:0044444//cytoplasmic part;GO:0043005//neuron projection	GO:0004888//transmembrane signaling receptor activity	GO:0010033//response to organic substance;GO:0007166//cell surface receptor signaling pathway	K04613//vomeronasal 2 receptor	gi|568921402|ref|XP_006500873.1|//PREDICTED: vomeronasal 2, receptor 2 isoform X1 [Mus musculus]
14583	6248	2.816666667	3.386666667	0.265877156	0.88100708	*	Gfpt1	GO:0044444//cytoplasmic part	GO:0070548//L-glutamine aminotransferase activity;GO:0031406//carboxylic acid binding	GO:0009064//glutamine family amino acid metabolic process;GO:0006041//glucosamine metabolic process;GO:0006047//UDP-N-acetylglucosamine metabolic process;GO:0032868//response to insulin;GO:0051260//protein homooligomerization;GO:0034285//response to disaccharide;GO:0005978//glycogen biosynthetic process;GO:0006487//protein N-linked glycosylation;GO:0030968//endoplasmic reticulum unfolded protein …	K00820//glucosamine---fructose-6-phosphate aminotransferase (isomerizing) [EC:2.6.1.16]	gi|7305085|ref|NP_038556.1|//glutamine--fructose-6-phosphate aminotransferase [isomerizing] 1 [Mus musculus]
20317	1497	602.6566667	434.9166667	-0.470597337	0.997918362	*	Serpinf1	GO:0070062//extracellular exosome;GO:0044421//extracellular region part;GO:0005615//extracellular space;GO:0043203//axon hillock;GO:0042470//melanosome;GO:0048471//perinuclear region of cytoplasm;GO:0005576//extracellular region;GO:0005604//basement membrane	GO:0004867//serine-type endopeptidase inhibitor activity;GO:0004866//endopeptidase inhibitor activity	GO:0060041//retina development in camera-type eye;GO:1901215//negative regulation of neuron death;GO:0001822//kidney development;GO:0010629//negative regulation of gene expression;GO:0050728//negative regulation of inflammatory response;GO:0046685//response to arsenic-containing substance;GO:0007614//short-term memory;GO:0042698//ovulation cycle;GO:0001525//angiogenesis;GO:0016525//negative regul…	K19614//pigment epithelium-derived factor	gi|117606335|ref|NP_035470.3|//pigment epithelium-derived factor precursor [Mus musculus];NP_035470.3//pigment epithelium-derived factor precursor [Mus musculus]
BGI_novel_G000876	1998	0.32	0.25	-0.35614381	NA	*	NA	NA	NA	NA	NA	XP_017167939.1//PREDICTED: dynein heavy chain domain-containing protein 1 isoform X8 [Mus musculus]
15505	3478	17.7	16.08666667	-0.137883945	0.528714412	*	Hsph1	NA	NA	NA	K09485//heat shock protein 110kDa	NA
BGI_novel_G000321	2348	0.03	0.066666667	1.152003093	NA	*	NA	GO:0070062//extracellular exosome;GO:0005634//nucleus;GO:0005654//nucleoplasm	GO:0046872//metal ion binding;GO:0004721//phosphoprotein phosphatase activity;GO:0008420//CTD phosphatase activity	GO:0045665//negative regulation of neuron differentiation;GO:0050768//negative regulation of neurogenesis;GO:0006357//regulation of transcription from RNA polymerase II promoter;GO:0001933//negative regulation of protein phosphorylation;GO:0006470//protein dephosphorylation;GO:2000134//negative regulation of G1/S transition of mitotic cell cycle	K15731//carboxy-terminal domain RNA polymerase II polypeptide A small phosphatase [EC:3.1.3.16]	NP_694728.1//carboxy-terminal domain RNA polymerase II polypeptide A small phosphatase 1 [Mus musculus]
67978	2735	0.51	0.533333333	0.064540252	NA	*	Tctn2	GO:0031224//intrinsic component of membrane;GO:0005815//microtubule organizing center;GO:0033176//proton-transporting V-type ATPase complex;GO:0035869//ciliary transition zone	GO:0015077//monovalent inorganic cation transmembrane transporter activity	GO:0015988//energy coupled proton transmembrane transport, against electrochemical gradient;GO:0010927//cellular component assembly involved in morphogenesis;GO:0048858//cell projection morphogenesis;GO:0007166//cell surface receptor signaling pathway	K19361//tectonic-2	gi|13385970|ref|NP_080762.1|//tectonic-2 precursor [Mus musculus]
20856	1793	0.093333333	0.106666667	0.192645078	NA	*	Stc2	GO:0043231//intracellular membrane-bounded organelle	GO:0005102//receptor binding	GO:0014070//response to organic cyclic compound;GO:0033554//cellular response to stress;GO:0035264//multicellular organism growth;GO:0001666//response to hypoxia;GO:0010966//regulation of phosphate transport;GO:0051924//regulation of calcium ion transport;GO:0006875//cellular metal ion homeostasis;GO:0006984//ER-nucleus signaling pathway;GO:0009725//response to hormone;GO:0001893//maternal placen…	NA	gi|6755676|ref|NP_035621.1|//stanniocalcin-2 precursor [Mus musculus]
234673	2053	64.04333333	120.57	0.912750679	0.999589864	*	Ces2e	GO:0043227//membrane-bounded organelle	GO:0052689//carboxylic ester hydrolase activity	NA	K03927//carboxylesterase 2 [EC:3.1.1.1 3.1.1.84 3.1.1.56]	gi|148679291|gb|EDL11238.1|//carboxylesterase 5, isoform CRA_a, partial [Mus musculus]
282619	768	1.026666667	1.666666667	0.698997744	0.990757147	*	Sbsn	GO:0031012//extracellular matrix;GO:0070062//extracellular exosome;GO:0044424//intracellular part	NA	NA	K09228//KRAB domain-containing zinc finger protein;K14713//solute carrier family 39 (zinc transporter), member 7;K12841//calcium homeostasis endoplasmic reticulum protein	BAC34003.1//unnamed protein product [Mus musculus];gi|144953885|ref|NP_757342.2|//suprabasin isoform 1 precursor [Mus musculus];gi|148692041|gb|EDL23988.1|//suprabasin, partial [Mus musculus]
23948	4477	0.06	0.086666667	0.530514717	NA	*	Mmp17	GO:0031012//extracellular matrix;GO:0031224//intrinsic component of membrane	GO:0070011//peptidase activity, acting on L-amino acid peptides;GO:0046914//transition metal ion binding	GO:0019538//protein metabolic process	K07997//matrix metalloproteinase-17 (membrane-inserted) [EC:3.4.24.-]	gi|31543257|ref|NP_035976.3|//matrix metalloproteinase-17 preproprotein [Mus musculus]
12380	4607	10.21666667	13.32	0.382669509	0.986457504	*	Cast	GO:0043231//intracellular membrane-bounded organelle;GO:0016020//membrane;GO:0005783//endoplasmic reticulum;GO:0005829//cytosol	GO:0003723//RNA binding;GO:0010859//calcium-dependent cysteine-type endopeptidase inhibitor activity;GO:0005488//binding;GO:0004869//cysteine-type endopeptidase inhibitor activity;GO:0045296//cadherin binding	GO:0001775//cell activation;GO:0010466//negative regulation of peptidase activity;GO:0051346//negative regulation of hydrolase activity;GO:0030163//protein catabolic process;GO:2000675//negative regulation of type B pancreatic cell apoptotic process;GO:0097340//inhibition of cysteine-type endopeptidase activity	K04281//calpastatin	gi|668259426|ref|NP_001288110.1|//calpastatin isoform 8 [Mus musculus];gi|668259394|ref|NP_001288087.1|//calpastatin isoform 6 [Mus musculus];gi|568982960|ref|XP_006517122.1|//PREDICTED: calpastatin isoform X3 [Mus musculus];gi|33563246|ref|NP_033947.1|//calpastatin isoform 2 [Mus musculus] ;XP_006517122.1//PREDICTED: calpastatin isoform X3 [Mus musculus];gi|668259370|ref|NP_001288086.1|//calpast…
66627	1548	10.39666667	9.236666667	-0.170676842	0.796971235	*	Ogfod2	NA	GO:0016705//oxidoreductase activity, acting on paired donors, with incorporation or reduction of molecular oxygen;GO:0016701//oxidoreductase activity, acting on single donors with incorporation of molecular oxygen;GO:0019842//vitamin binding;GO:0046914//transition metal ion binding	GO:0044710//null	K13645//procollagen-lysine,2-oxoglutarate 5-dioxygenase 2 [EC:1.14.11.4]	gi|21313390|ref|NP_079947.1|//2-oxoglutarate and iron-dependent oxygenase domain-containing protein 2 [Mus musculus]
15161	8176	5.22	4.823333333	-0.114019291	0.512224922	*	Hcfc1	GO:0044297//cell body;GO:0044665//MLL1/2 complex;GO:0000123//histone acetyltransferase complex	GO:0005515//protein binding;GO:0003712//transcription cofactor activity;GO:0010485//H4 histone acetyltransferase activity	GO:0000278//mitotic cell cycle;GO:0019042//viral latency;GO:0043967//histone H4 acetylation;GO:0031647//regulation of protein stability;GO:0006461//protein complex assembly;GO:0006366//transcription from RNA polymerase II promoter	K14966//host cell factor	gi|34328130|ref|NP_032250.2|//host cell factor 1 precursor [Mus musculus];XP_006527898.1//PREDICTED: host cell factor 1 isoform X1 [Mus musculus]
16796	3433	20.35666667	23.94666667	0.234323505	0.961014015	*	Lasp1	GO:0015629//actin cytoskeleton;GO:0044444//cytoplasmic part;GO:0005924//cell-substrate adherens junction	GO:0003779//actin binding;GO:0030674//protein binding, bridging;GO:0046914//transition metal ion binding;GO:0022891//null	GO:0006811//ion transport	K18267//nebulin	gi|6754508|ref|NP_034818.1|//LIM and SH3 domain protein 1 [Mus musculus]
232164	3330	4.063333333	4.046666667	-0.005929704	0.000320926	*	Paip2b	NA	GO:0003729//mRNA binding;GO:0030371//translation repressor activity	GO:0006413//translational initiation	NA	gi|50510813|dbj|BAD32392.1|//mKIAA1155 protein [Mus musculus]
268807	2212	0.02	0.02	0	NA	*	Klhl38	NA	NA	NA	K13959//kelch-like protein 38	gi|148697356|gb|EDL29303.1|//RIKEN cDNA 8230402K04, partial [Mus musculus]
100503468	1752	0.193333333	0.646666667	1.741931847	NA	*	Gm14023	GO:0044421//extracellular region part;GO:0044444//cytoplasmic part	GO:0046914//transition metal ion binding;GO:0005126//cytokine receptor binding	GO:0050663//cytokine secretion;GO:0032872//regulation of stress-activated MAPK cascade;GO:0030216//keratinocyte differentiation;GO:0007166//cell surface receptor signaling pathway;GO:0002237//response to molecule of bacterial origin;GO:0001819//positive regulation of cytokine production;GO:0007067//null;GO:0000302//response to reactive oxygen species;GO:0042094//interleukin-2 biosynthetic process…	K04383//interleukin 1 alpha	gi|148696288|gb|EDL28235.1|//mCG146023, partial [Mus musculus];KFO90575.1//hypothetical protein N320_11823, partial [Buceros rhinoceros silvestris]
574418	4571	0.563333333	0.263333333	-1.097098688	NA	*	Serinc4	GO:0031224//intrinsic component of membrane;GO:0016021//integral component of membrane	GO:0015194//L-serine transmembrane transporter activity	GO:0008654//phospholipid biosynthetic process;GO:0006644//phospholipid metabolic process	K16316//serine/threonine-protein kinase 31 [EC:2.7.11.1]	NP_001020542.1//serine incorporator 4 [Mus musculus];gi|148696114|gb|EDL28061.1|//hypothetical LOC574418, isoform CRA_b, partial [Mus musculus]
215900	1095	0.426666667	1.07	1.326429487	0.995479554	Up	Fam26f	GO:0031224//intrinsic component of membrane	NA	NA	K19739//calcium homeostasis modulator protein 2	gi|31982193|ref|NP_780658.2|//protein FAM26F [Mus musculus]
75619	3205	3.616666667	4.65	0.362570079	0.971476105	*	Fastkd2	GO:0043231//intracellular membrane-bounded organelle	GO:0016301//kinase activity	GO:0006464//cellular protein modification process;GO:0015980//energy derivation by oxidation of organic compounds	K18190//FAST kinase domain-containing protein 2	gi|148667775|gb|EDL00192.1|//FAST kinase domains 2, isoform CRA_b [Mus musculus]
81845	1334	7.336666667	4.723333333	-0.635319387	0.980594226	*	Gpank1	NA	GO:0005488//binding;GO:0003676//nucleic acid binding	NA	NA	NP_115849.2//G patch domain and ankyrin repeat-containing protein 1 isoform 1 precursor [Mus musculus];gi|190610032|ref|NP_115849.2|//G patch domain and ankyrin repeat-containing protein 1 isoform 1 precursor [Mus musculus]
64424	3547	0.836666667	1.136666667	0.442084375	0.955920119	*	Polr1e	GO:0031981//nuclear lumen	GO:0034062//5'-3' RNA polymerase activity;GO:0005488//binding	GO:0006351//transcription, DNA-templated	K03005//DNA-directed RNA polymerase I subunit RPA49	gi|148670463|gb|EDL02410.1|//polymerase (RNA) I polypeptide E, isoform CRA_a, partial [Mus musculus];gi|12328816|ref|NP_073722.1|//DNA-directed RNA polymerase I subunit RPA49 isoform b [Mus musculus]
213439	4955	0.03	0.026666667	-0.169925001	NA	*	Gpr174	GO:0031224//intrinsic component of membrane	GO:0001608//G-protein coupled nucleotide receptor activity	GO:0035588//G-protein coupled purinergic receptor signaling pathway	K08391//G protein-coupled receptor 174	gi|569009929|ref|XP_006527994.1|//PREDICTED: probable G-protein coupled receptor 174 isoform X1 [Mus musculus]
50887	1912	25.48333333	23.77666667	-0.100007528	0.468729712	*	Hmgn5	GO:0031981//nuclear lumen;GO:0005654//nucleoplasm;GO:0005634//nucleus;GO:0000785//chromatin	GO:0003723//RNA binding;GO:0003682//chromatin binding;GO:0005488//binding;GO:0031492//nucleosomal DNA binding	GO:0006355//regulation of transcription, DNA-templated;GO:0043066//negative regulation of apoptotic process;GO:0006351//transcription, DNA-templated;GO:0010628//positive regulation of gene expression;GO:0006366//transcription from RNA polymerase II promoter;GO:0006749//glutathione metabolic process;GO:0006357//regulation of transcription from RNA polymerase II promoter;GO:0016569//covalent chroma…	K17045//high-mobility group nucleosome-binding domain-containing protein 5;K19607//X-linked retinitis pigmentosa GTPase regulator	gi|133778915|ref|NP_057919.2|//high mobility group nucleosome-binding domain-containing protein 5 [Mus musculus];NP_001263363.1//high mobility group nucleosome-binding domain-containing protein 5 [Rattus norvegicus]
17920	9115	7.33	7.363333333	0.006545815	0.002417702	*	Myo6	GO:0016020//membrane;GO:0005635//nuclear envelope;GO:0045334//clathrin-coated endocytic vesicle;GO:0016023//null;GO:0032587//ruffle membrane;GO:0016591//DNA-directed RNA polymerase II, holoenzyme;GO:0070062//extracellular exosome;GO:0031965//nuclear membrane;GO:0005902//microvillus;GO:0048471//perinuclear region of cytoplasm;GO:0043005//neuron projection;GO:0005884//actin filament;GO:0001726//ruf…	GO:0003779//actin binding;GO:0051015//actin filament binding;GO:0005524//ATP binding;GO:0003774//motor activity;GO:0017111//nucleoside-triphosphatase activity;GO:0032550//purine ribonucleoside binding;GO:0045296//cadherin binding	GO:0060113//inner ear receptor cell differentiation;GO:0050804//modulation of chemical synaptic transmission;GO:0016192//vesicle-mediated transport;GO:0051046//regulation of secretion;GO:0051602//response to electrical stimulus;GO:0031175//neuron projection development;GO:0006897//endocytosis;GO:0030330//DNA damage response, signal transduction by p53 class mediator;GO:0042493//response to drug;G…	K10358//myosin VI	XP_006510899.1//PREDICTED: unconventional myosin-VI isoform X9 [Mus musculus];NP_001034635.2//unconventional myosin-VI [Mus musculus];gi|261823961|ref|NP_001034635.2|//unconventional myosin-VI [Mus musculus]
381668	4174	6.546666667	5.356666667	-0.289425001	0.908968977	*	Fbrsl1	NA	GO:0003723//RNA binding	NA	K13171//serine/arginine repetitive matrix protein 1	EDL20021.1//RIKEN cDNA 2410025L10, isoform CRA_c [Mus musculus];XP_017460012.1//PREDICTED: fibrosin-1-like protein isoform X24 [Rattus norvegicus]
BGI_novel_G000408	542	0.463333333	0.533333333	0.202987022	NA	*	NA	NA	NA	NA	K06554//immunoglobulin lambda-like polypeptide 1	EDK97545.1//mCG141778, isoform CRA_b, partial [Mus musculus]
17069	1902	63.34333333	115.7266667	0.869456646	0.999499115	*	Ly6e	GO:0016021//integral component of membrane;GO:0005886//plasma membrane;GO:0031225//anchored component of membrane	GO:0030550//acetylcholine receptor inhibitor activity;GO:0033130//acetylcholine receptor binding	GO:0035265//organ growth;GO:0095500//acetylcholine receptor signaling pathway;GO:0030325//adrenal gland development;GO:0055010//ventricular cardiac muscle tissue morphogenesis;GO:0001701//in utero embryonic development;GO:0048242//epinephrine secretion;GO:0042415//norepinephrine metabolic process	K06846//lymphocyte antigen 6 complex locus protein D/E/G6/H	NP_032555.1//lymphocyte antigen 6E precursor [Mus musculus]
104418	3562	11.71333333	11.44	-0.034064639	0.075613211	*	Dgkz	GO:0043231//intracellular membrane-bounded organelle;GO:0031252//cell leading edge;GO:0016020//membrane;GO:0031981//nuclear lumen;GO:0016607//nuclear speck;GO:0030027//lamellipodium	GO:0004143//diacylglycerol kinase activity;GO:0043169//cation binding;GO:0003951//NAD+ kinase activity;GO:0005515//protein binding;GO:0005524//ATP binding;GO:0016301//kinase activity;GO:0030234//enzyme regulator activity;GO:0032550//purine ribonucleoside binding	GO:0007186//G-protein coupled receptor signaling pathway;GO:0016310//phosphorylation;GO:0000278//mitotic cell cycle;GO:0007205//protein kinase C-activating G-protein coupled receptor signaling pathway;GO:0044773//mitotic DNA damage checkpoint;GO:0035556//intracellular signal transduction;GO:0001775//cell activation;GO:0044092//negative regulation of molecular function;GO:0048870//cell motility;GO…	K00901//diacylglycerol kinase (ATP) [EC:2.7.1.107]	XP_006498600.1//PREDICTED: diacylglycerol kinase zeta isoform X1 [Mus musculus];gi|262205333|ref|NP_001160069.1|//diacylglycerol kinase zeta isoform 1 [Mus musculus];gi|148695636|gb|EDL27583.1|//diacylglycerol kinase zeta, isoform CRA_a, partial [Mus musculus];XP_006498606.1//PREDICTED: diacylglycerol kinase zeta isoform X12 [Mus musculus]
231532	2921	1.53	2.643333333	0.788826712	0.993933055	*	Arhgap24	GO:0043232//intracellular non-membrane-bounded organelle;GO:0005924//cell-substrate adherens junction	GO:0008289//lipid binding	GO:0031345//negative regulation of cell projection organization;GO:0016601//Rac protein signal transduction;GO:0044319//wound healing, spreading of cells;GO:0048869//cellular developmental process	K07526//SLIT-ROBO Rho GTPase activating protein;K18470//Rho GTPase-activating protein 1	gi|170671704|ref|NP_083546.2|//rho GTPase-activating protein 24 isoform 1 [Mus musculus]
11848	1976	72.49333333	84.27666667	0.217284926	0.98880283	*	Rhoa	GO:0016020//membrane;GO:0001726//ruffle;GO:0043231//intracellular membrane-bounded organelle;GO:0005911//cell-cell junction;GO:0043232//intracellular non-membrane-bounded organelle;GO:0032155//cell division site part;GO:0044444//cytoplasmic part;GO:0043005//neuron projection	GO:0008092//cytoskeletal protein binding;GO:0017111//nucleoside-triphosphatase activity;GO:0032550//purine ribonucleoside binding	GO:0014706//striated muscle tissue development;GO:0016477//cell migration;GO:0001101//response to acid chemical;GO:0009746//response to hexose;GO:0009968//negative regulation of signal transduction;GO:0032570//response to progesterone;GO:0043065//positive regulation of apoptotic process;GO:0032506//cytokinetic process;GO:0030832//regulation of actin filament length;GO:0007599//hemostasis;GO:00300…	K04513//Ras homolog gene family, member A	gi|16923986|ref|NP_476473.1|//transforming protein RhoA precursor [Rattus norvegicus]
237749	1620	0.01	0.036666667	1.874469118	NA	*	Gm4926	GO:0016020//membrane;GO:0044421//extracellular region part;GO:0030139//endocytic vesicle	NA	GO:0031667//response to nutrient levels;GO:0009636//response to toxic substance;GO:0006909//phagocytosis	K20413//hepatitis A virus cellular receptor 1	gi|148701859|gb|EDL33806.1|//mCG1037731, partial [Mus musculus]
59092	2099	10.26	4.976666667	-1.043779066	0.991099226	Down	Pcbp4	NA	NA	NA	K13162//poly(rC)-binding protein 2	NA
15199	1065	123.6466667	161.3433333	0.38391062	0.998860629	*	Hebp1	NA	NA	NA	K01942//biotin---protein ligase [EC:6.3.4.9 6.3.4.10 6.3.4.11 6.3.4.15]	NA
76872	3912	0.046666667	0.013333333	-1.807354922	NA	*	Ccdc116	NA	NA	NA	NA	gi|257196215|ref|NP_084055.2|//coiled-coil domain-containing protein 116 [Mus musculus]
654470	4076	0.733333333	0.943333333	0.363298529	NA	*	Tctn1	GO:0044421//extracellular region part;GO:0043232//intracellular non-membrane-bounded organelle;GO:0035869//ciliary transition zone	GO:0005488//binding	GO:0001838//embryonic epithelial tube formation;GO:0021955//central nervous system neuron axonogenesis;GO:0009953//dorsal/ventral pattern formation;GO:0030900//forebrain development;GO:0021522//spinal cord motor neuron differentiation;GO:0007224//smoothened signaling pathway	K19382//tectonic-1/3	gi|109809735|ref|NP_001034242.2|//tectonic-1 precursor [Mus musculus]
19663	1934	17.63	20.34666667	0.206759987	0.917066547	*	Rbpms	GO:0043231//intracellular membrane-bounded organelle	GO:0003729//mRNA binding;GO:0003712//transcription cofactor activity;GO:0036094//small molecule binding	GO:0001934//positive regulation of protein phosphorylation;GO:0007184//SMAD protein import into nucleus;GO:0006351//transcription, DNA-templated	NA	gi|33342267|ref|NP_062707.1|//RNA-binding protein with multiple splicing isoform 1 [Mus musculus];gi|555290065|ref|NP_001273097.1|//RNA-binding protein with multiple splicing isoform 4 [Mus musculus];gi|111185959|ref|NP_001036140.1|//RNA-binding protein with multiple splicing isoform 3 [Mus musculus]
67383	2138	7.713333333	7.566666667	-0.027696567	0.042570006	*	Carnmt1	NA	NA	NA	K19787//carnosine N-methyltransferase [EC:2.1.1.22]	gi|31981066|ref|NP_080396.2|//carnosine N-methyltransferase [Mus musculus]
78560	6143	0.55	1.083333333	0.977973694	0.998120111	*	Adgra2	GO:0031224//intrinsic component of membrane;GO:0044464//cell part	GO:0004888//transmembrane signaling receptor activity	GO:0007186//G-protein coupled receptor signaling pathway;GO:0007399//nervous system development;GO:0001525//angiogenesis;GO:0009968//negative regulation of signal transduction;GO:0006935//chemotaxis;GO:0010594//regulation of endothelial cell migration;GO:0060284//regulation of cell development	K08461//G protein-coupled receptor 124	XP_006509286.3//PREDICTED: adhesion G protein-coupled receptor A2 isoform X2 [Mus musculus];gi|300934759|ref|NP_473385.2|//G-protein coupled receptor 124 precursor [Mus musculus]
100043125	812	0.206666667	1.07	2.372233177	0.997478194	Up	Cd300ld5	GO:0031224//intrinsic component of membrane;GO:0043231//intracellular membrane-bounded organelle;GO:0044444//cytoplasmic part	NA	GO:0002573//myeloid leukocyte differentiation	K20395//CO300B/D/F antigen	gi|568970929|ref|XP_006531942.1|//PREDICTED: predicted gene 11710 isoform X1 [Mus musculus]
74470	3632	0.143333333	0.15	0.065588342	NA	*	Cep72	GO:0005815//microtubule organizing center	GO:0005515//protein binding	GO:0000226//microtubule cytoskeleton organization;GO:0034629//cellular protein complex localization	K16532//centrosomal protein CEP72	gi|187960077|ref|NP_083235.3|//centrosomal protein of 72 kDa [Mus musculus]
22390	3419	6.706666667	6.476666667	-0.050344404	0.131161279	*	Wee1	GO:0043231//intracellular membrane-bounded organelle	GO:0004713//protein tyrosine kinase activity;GO:0046872//metal ion binding;GO:0032550//purine ribonucleoside binding	GO:0000087//mitotic M phase;GO:0007163//establishment or maintenance of cell polarity;GO:0007010//cytoskeleton organization;GO:0031175//neuron projection development;GO:0006468//protein phosphorylation	K06632//wee1-like protein kinase [EC:2.7.11.1]	gi|31543956|ref|NP_033542.2|//wee1-like protein kinase [Mus musculus]
20290	505	0.01	0.03	1.584962501	NA	*	Ccl1	GO:0044421//extracellular region part	GO:0005125//cytokine activity	GO:0002376//immune system process;GO:0042221//response to chemical	K05514//C-C motif chemokine 1	gi|6755424|ref|NP_035459.1|//C-C motif chemokine 1 precursor [Mus musculus]
22759	2763	3.13	2	-0.646162657	0.983974315	*	Zfp97	NA	NA	NA	K09228//KRAB domain-containing zinc finger protein	gi|255522853|ref|NP_035895.3|//zinc finger protein 97 [Mus musculus]
30937	1742	0.09	0.186666667	1.05246742	NA	*	Lmcd1	GO:0043231//intracellular membrane-bounded organelle;GO:0044421//extracellular region part	GO:0046914//transition metal ion binding;GO:0003712//transcription cofactor activity	GO:0033173//calcineurin-NFAT signaling cascade;GO:0006366//transcription from RNA polymerase II promoter;GO:0003300//cardiac muscle hypertrophy	K04511//prickle	gi|21450157|ref|NP_659048.1|//LIM and cysteine-rich domains protein 1 [Mus musculus]
104318	3728	14.05	13.84666667	-0.021031415	0.026932786	*	Csnk1d	GO:0043231//intracellular membrane-bounded organelle;GO:0016020//membrane;GO:0005815//microtubule organizing center;GO:0005819//spindle;GO:0044444//cytoplasmic part	GO:0005515//protein binding;GO:0004672//protein kinase activity;GO:0033218//amide binding;GO:0032550//purine ribonucleoside binding	GO:0007623//circadian rhythm;GO:0006259//DNA metabolic process;GO:0031331//positive regulation of cellular catabolic process;GO:0001932//regulation of protein phosphorylation;GO:0030177//positive regulation of Wnt signaling pathway;GO:0008104//protein localization;GO:0006461//protein complex assembly;GO:0044772//mitotic cell cycle phase transition	K08959//casein kinase 1, delta [EC:2.7.11.1]	gi|585660036|ref|XP_006886188.1|//PREDICTED: casein kinase I isoform delta isoform X3 [Elephantulus edwardii];gi|20544149|ref|NP_620690.1|//casein kinase I isoform delta isoform 1 [Mus musculus]
22003	1663	14.26666667	24.68666667	0.791083753	0.998308447	*	Tpm1	GO:0001726//ruffle;GO:0005884//actin filament;GO:0005865//striated muscle thin filament;GO:0032155//cell division site part;GO:0032432//actin filament bundle;GO:0043005//neuron projection	GO:0003779//actin binding;GO:0042802//identical protein binding;GO:0005198//structural molecule activity	GO:0009611//response to wounding;GO:0001996//positive regulation of heart rate by epinephrine-norepinephrine;GO:0016477//cell migration;GO:0030030//cell projection organization;GO:0030835//negative regulation of actin filament depolymerization;GO:0043462//regulation of ATPase activity;GO:0043009//chordate embryonic development;GO:0030239//myofibril assembly;GO:0003208//cardiac ventricle morphogen…	K09290//tropomyosin 3;K10373//tropomyosin 1;K10375//tropomyosin 4	gi|675685131|ref|XP_009003250.1|//PREDICTED: tropomyosin alpha-1 chain isoform X10 [Callithrix jacchus];gi|78000201|ref|NP_001029246.1|//tropomyosin alpha-1 chain isoform Tpm1.9cy [Rattus norvegicus];gi|78000203|ref|NP_001029247.1|//tropomyosin alpha-1 chain isoform Tpm1.13 [Rattus norvegicus];gi|675685109|ref|XP_009003247.1|//PREDICTED: tropomyosin alpha-1 chain isoform X4 [Callithrix jacchus];g…
100502698	5349	2.84	3.46	0.284881108	0.929962542	*	Rubcn	GO:0005768//endosome;GO:0043231//intracellular membrane-bounded organelle;GO:0005654//nucleoplasm;GO:0005770//late endosome;GO:0005829//cytosol;GO:0005764//lysosome;GO:0005769//early endosome;GO:0000323//lytic vacuole	NA	GO:0045806//negative regulation of endocytosis;GO:0002376//immune system process;GO:0010507//negative regulation of autophagy;GO:1901097//negative regulation of autophagosome maturation;GO:0006897//endocytosis;GO:0006914//autophagy;GO:0043553//negative regulation of phosphatidylinositol 3-kinase activity	K19330//run domain Beclin-1 interacting and cysteine-rich containing protein	NP_766203.1//run domain Beclin-1-interacting and cysteine-rich domain-containing protein isoform b [Mus musculus];gi|28972099|dbj|BAC65503.1|//mKIAA0226 protein [Mus musculus];gi|148665397|gb|EDK97813.1|//RIKEN cDNA 1700021K19, isoform CRA_d, partial [Mus musculus]
17868	4163	0.01	0.03	1.584962501	NA	*	Mybpc3	GO:0030017//sarcomere	GO:0017022//myosin binding	GO:0009887//animal organ morphogenesis;GO:0031033//myosin filament organization;GO:0008016//regulation of heart contraction;GO:0030239//myofibril assembly	K12568//myosin-binding protein C, cardiac-type	gi|134031947|ref|NP_032679.2|//myosin-binding protein C, cardiac-type [Mus musculus]
58172	5529	4.92	3.206666667	-0.617583922	0.982927348	*	Sertad2	NA	GO:0005488//binding	GO:0006351//transcription, DNA-templated	NA	gi|568970389|ref|XP_006514828.1|//PREDICTED: SERTA domain-containing protein 2 isoform X2 [Mus musculus]
18038	1432	4.936666667	2.723333333	-0.858163657	0.993808298	*	Nfkbil1	GO:0043231//intracellular membrane-bounded organelle;GO:0005634//nucleus;GO:0005829//cytosol;GO:0044444//cytoplasmic part	GO:0005488//binding	GO:0002832//negative regulation of response to biotic stimulus;GO:0043433//negative regulation of DNA binding transcription factor activity;GO:0042992//negative regulation of transcription factor import into nucleus;GO:0031665//negative regulation of lipopolysaccharide-mediated signaling pathway;GO:0071222//cellular response to lipopolysaccharide;GO:0032496//response to lipopolysaccharide;GO:0032…	K09256//NF-kappa-B inhibitor-like protein 1	NP_035039.1//NF-kappa-B inhibitor-like protein 1 [Mus musculus];gi|6754844|ref|NP_035039.1|//NF-kappa-B inhibitor-like protein 1 [Mus musculus]
66308	2672	2.51	3.363333333	0.422204404	0.967403506	*	Mplkip	GO:0043231//intracellular membrane-bounded organelle;GO:0005815//microtubule organizing center	NA	GO:0000087//mitotic M phase	NA	gi|13384898|ref|NP_079755.1|//M-phase-specific PLK1-interacting protein [Mus musculus]
66912	1889	2.83	3.95	0.4810506	0.978608774	*	Bzw2	NA	NA	GO:0044260//cellular macromolecule metabolic process;GO:0048731//system development;GO:0048869//cellular developmental process	K03260//translation initiation factor 4G;K03240//translation initiation factor eIF-2B subunit epsilon	gi|966933605|ref|XP_001104484.3|//PREDICTED: basic leucine zipper and W2 domain-containing protein 2 isoform X1 [Macaca mulatta]
BGI_novel_G000761	22232	0.153333333	0.29	0.91938154	NA	*	NA	NA	NA	NA	K01823//isopentenyl-diphosphate Delta-isomerase [EC:5.3.3.2]	XP_010360332.1//PREDICTED: isopentenyl-diphosphate Delta-isomerase 1 [Rhinopithecus roxellana]
73010	4587	0.01	0.01	0	NA	*	Gpr22	GO:0031224//intrinsic component of membrane	GO:0004888//transmembrane signaling receptor activity	GO:0007166//cell surface receptor signaling pathway	K04319//G protein-coupled receptor 22	gi|26339128|dbj|BAC33235.1|//unnamed protein product [Mus musculus]
104303	842	40.17666667	47.3	0.23548231	0.974948508	*	Arl1	GO:0012505//endomembrane system;GO:0043231//intracellular membrane-bounded organelle	GO:0043169//cation binding;GO:0005515//protein binding;GO:0030234//enzyme regulator activity;GO:0017111//nucleoside-triphosphatase activity;GO:0032550//purine ribonucleoside binding	GO:0010518//positive regulation of phospholipase activity;GO:0033365//protein localization to organelle;GO:0009154//purine ribonucleotide catabolic process;GO:0035556//intracellular signal transduction;GO:0006996//organelle organization;GO:0016192//vesicle-mediated transport;GO:0019748//secondary metabolic process	K07942//ADP-ribosylation factor-like protein 1	gi|795427757|ref|XP_011760078.1|//PREDICTED: ADP-ribosylation factor-like protein 1 [Macaca nemestrina]
BGI_novel_G000026	556	11.84333333	15.77	0.413107472	0.9567007	*	NA	NA	NA	NA	K00029//malate dehydrogenase (oxaloacetate-decarboxylating)(NADP+) [EC:1.1.1.40]	XP_021028867.1//NADP-dependent malic enzyme [Mus caroli]
98685	3424	8.236666667	9.673333333	0.231952509	0.899477423	*	Trmt1l	GO:0044464//cell part	GO:0004809//tRNA (guanine-N2-)-methyltransferase activity;GO:0003723//RNA binding;GO:0046872//metal ion binding;GO:0008170//N-methyltransferase activity;GO:0046914//transition metal ion binding;GO:0000049//tRNA binding;GO:0003676//nucleic acid binding	GO:0007626//locomotory behavior;GO:0044707//null;GO:0006399//tRNA metabolic process;GO:0008344//adult locomotory behavior;GO:0030534//adult behavior	K04953//cyclic nucleotide gated channel beta 3;K11653//AT-rich interactive domain-containing protein 1;K13098//RNA-binding protein FUS;K00555//tRNA (guanine26-N2/guanine27-N2)-dimethyltransferase [EC:2.1.1.215 2.1.1.216]	NP_081152.2//TRMT1-like protein [Mus musculus];A2RSY6.1//RecName: Full=TRMT1-like protein;gi|166988112|sp|A2RSY6.1|TRM1L_MOUSE//RecName: Full=TRMT1-like protein;BAE26891.1//unnamed protein product [Mus musculus]
67784	6913	2.046666667	3.296666667	0.687731865	0.990889801	*	Plxnd1	GO:0044464//cell part;GO:0016021//integral component of membrane	GO:0004888//transmembrane signaling receptor activity;GO:0005488//binding	GO:0007399//nervous system development;GO:0060445//branching involved in salivary gland morphogenesis;GO:0016477//cell migration;GO:0001525//angiogenesis;GO:0007166//cell surface receptor signaling pathway;GO:0006935//chemotaxis	K06822//plexin D	gi|153792704|ref|NP_080652.2|//plexin-D1 precursor [Mus musculus]
384534	2559	0.01	0.01	0	NA	*	Vmn2r52	NA	NA	NA	K04613//vomeronasal 2 receptor	gi|157384969|ref|NP_001098661.1|//vomeronasal 2, receptor 52 precursor [Mus musculus]
66887	2393	88.31	116.2	0.395961349	0.999900487	*	Lonp2	NA	NA	NA	K01338//ATP-dependent Lon protease [EC:3.4.21.53]	gi|13385298|ref|NP_080103.1|//lon protease homolog 2, peroxisomal isoform 1 [Mus musculus];gi|148679081|gb|EDL11028.1|//RIKEN cDNA 1300002A08, isoform CRA_c, partial [Mus musculus]
22184	3204	2.38	2.433333333	0.03197239	0.03301701	*	Zrsr2	GO:0031981//nuclear lumen;GO:0005681//spliceosomal complex	GO:0036002//pre-mRNA binding;GO:0046914//transition metal ion binding	GO:0000398//mRNA splicing, via spliceosome	K12836//splicing factor U2AF 35 kDa subunit	gi|148708819|gb|EDL40766.1|//U2 small nuclear ribonucleoprotein auxiliary factor (U2AF) 1, related sequence 2, partial [Mus musculus];gi|49117387|gb|AAH65693.1|//Zinc finger (CCCH type), RNA binding motif and serine/arginine rich 2 [Mus musculus]
74918	3210	0.013333333	0.01	-0.415037499	NA	*	Iqca	NA	NA	NA	K13254//spastin [EC:3.6.4.3];K00665//fatty acid synthase, animal type [EC:2.3.1.85]	NA
66442	1436	6.273333333	5.54	-0.179346246	0.585442878	*	Spc25	GO:0043231//intracellular membrane-bounded organelle;GO:0000776//kinetochore	NA	GO:0000087//mitotic M phase	K11550//kinetochore protein Spc25, animal type	gi|148695081|gb|EDL27028.1|//spindle pole body component 25 homolog (S. cerevisiae), isoform CRA_b, partial [Mus musculus]
73412	1704	0.01	0.01	0	NA	*	Nme8	GO:0044424//intracellular part	GO:0032550//purine ribonucleoside binding	GO:0032502//developmental process;GO:0048232//male gamete generation;GO:0009152//purine ribonucleotide biosynthetic process;GO:0048869//cellular developmental process;GO:0044763//null;GO:0009260//ribonucleotide biosynthetic process;GO:0019725//cellular homeostasis;GO:0009209//pyrimidine ribonucleoside triphosphate biosynthetic process;GO:1901566//organonitrogen compound biosynthetic process;GO:00…	K19868//thioredoxin domain-containing protein 3	gi|268836142|ref|NP_001161381.1|//thioredoxin domain-containing protein 3 isoform 2 [Mus musculus];gi|167000069|ref|NP_853622.2|//thioredoxin domain-containing protein 3 isoform 1 [Mus musculus]
238673	3028	4.413333333	4.653333333	0.076395819	0.216659522	*	Zfp367	GO:0031981//nuclear lumen;GO:0005654//nucleoplasm	GO:0046914//transition metal ion binding;GO:0003700//DNA binding transcription factor activity;GO:0001071//null;GO:0003676//nucleic acid binding	GO:0006357//regulation of transcription from RNA polymerase II promoter;GO:0006366//transcription from RNA polymerase II promoter	K09228//KRAB domain-containing zinc finger protein;K09229//KRAB and SCAN domains-containing zinc finger protein	gi|30425244|ref|NP_780703.1|//zinc finger protein 367 [Mus musculus];XP_004602097.1//PREDICTED: zinc finger protein 367 [Sorex araneus]
18552	7012	2.603333333	2.53	-0.041222663	0.044346736	*	Pcsk5	GO:0005615//extracellular space;GO:0005802//trans-Golgi network;GO:0043204//perikaryon;GO:0005797//Golgi medial cisterna;GO:0030141//secretory granule;GO:1990635//proximal dendrite;GO:0005794//Golgi apparatus;GO:0016021//integral component of membrane;GO:0005886//plasma membrane	GO:0004252//serine-type endopeptidase activity;GO:0004175//endopeptidase activity;GO:0008233//peptidase activity;GO:0042277//peptide binding	GO:0009952//anterior/posterior pattern specification;GO:0001822//kidney development;GO:1990874//vascular smooth muscle cell proliferation;GO:1905609//positive regulation of smooth muscle cell-matrix adhesion;GO:0030323//respiratory tube development;GO:0043043//peptide biosynthetic process;GO:0003279//cardiac septum development;GO:0019058//viral life cycle;GO:0006465//signal peptide processing;GO:…	K08654//proprotein convertase subtilisin/kexin type 5 [EC:3.4.21.-]	NP_001156616.1//proprotein convertase subtilisin/kexin type 5 isoform 2 precursor [Mus musculus];gi|253314509|ref|NP_001156616.1|//proprotein convertase subtilisin/kexin type 5 isoform 2 preproprotein [Mus musculus];gi|299523019|ref|NP_001177412.1|//proprotein convertase subtilisin/kexin type 5 isoform 1 preproprotein [Mus musculus]
56294	4087	3.966666667	6.433333333	0.697639274	0.99308241	*	Ptpn9	NA	NA	NA	K18038//tyrosine-protein phosphatase non-receptor type 9 [EC:3.1.3.48]	gi|589916575|ref|XP_006971607.1|//PREDICTED: tyrosine-protein phosphatase non-receptor type 9 [Peromyscus maniculatus bairdii]
212965	1354	261.4966667	174.16	-0.586379244	0.991178708	*	BC024386	NA	NA	NA	K03847//alpha-1,6-mannosyltransferase [EC:2.4.1.260]	EDL17968.1//mCG145261, isoform CRA_b, partial [Mus musculus]
106344	1231	0.746666667	1.436666667	0.944189137	0.993548749	*	Rfc4	GO:0043231//intracellular membrane-bounded organelle;GO:0005657//replication fork	GO:0016462//pyrophosphatase activity;GO:0032550//purine ribonucleoside binding;GO:0003676//nucleic acid binding	GO:0006259//DNA metabolic process	K10755//replication factor C subunit 2/4	gi|21703948|ref|NP_663455.1|//replication factor C subunit 4 [Mus musculus]
338370	7115	0.01	0.016666667	0.736965594	NA	*	Nalcn	GO:0031224//intrinsic component of membrane	GO:0005261//cation channel activity	NA	K04851//voltage-dependent calcium channel L type alpha-1D;K04849//voltage-dependent calcium channel N type alpha-1B	gi|755548470|ref|XP_011243398.1|//PREDICTED: sodium leak channel non-selective protein isoform X4 [Mus musculus]
434179	3166	1.36	1.52	0.160464672	0.676234972	*	Zfp975	NA	NA	NA	K09228//KRAB domain-containing zinc finger protein	gi|148680477|gb|EDL12424.1|//mCG140430, isoform CRA_b, partial [Mus musculus]
21899	2600	0.063333333	0.17	1.424497829	NA	*	Tlr6	GO:0031224//intrinsic component of membrane;GO:0031982//vesicle;GO:0043235//receptor complex	GO:0038023//signaling receptor activity;GO:0071723//lipopeptide binding;GO:0046983//protein dimerization activity	GO:0043406//positive regulation of MAP kinase activity;GO:0042108//positive regulation of cytokine biosynthetic process;GO:0052166//positive regulation by symbiont of host innate immune response;GO:0002224//toll-like receptor signaling pathway;GO:0070340//detection of bacterial lipopeptide;GO:0071221//cellular response to bacterial lipopeptide;GO:0006807//nitrogen compound metabolic process;GO:00…	K10169//toll-like receptor 6	gi|157057101|ref|NP_035734.3|//toll-like receptor 6 [Mus musculus]
17237	3347	19.98666667	17.65666667	-0.178824875	0.907358461	*	Mgrn1	GO:0005768//endosome;GO:0016020//membrane;GO:0070062//extracellular exosome;GO:0005634//nucleus;GO:0005886//plasma membrane;GO:0005769//early endosome;GO:0005737//cytoplasm	GO:0061630//ubiquitin protein ligase activity;GO:0046872//metal ion binding;GO:0019787//ubiquitin-like protein transferase activity;GO:0046914//transition metal ion binding;GO:0004842//ubiquitin-protein transferase activity	GO:0007186//G-protein coupled receptor signaling pathway;GO:0007041//lysosomal transport;GO:0043951//negative regulation of cAMP-mediated signaling;GO:0006513//protein monoubiquitination;GO:0016567//protein ubiquitination;GO:0009968//negative regulation of signal transduction;GO:0045744//negative regulation of G-protein coupled receptor protein signaling pathway;GO:0008333//endosome to lysosome t…	K10604//E3 ubiquitin-protein ligase MGRN1 [EC:2.3.2.27]	gi|568994708|ref|XP_006521896.1|//PREDICTED: E3 ubiquitin-protein ligase MGRN1 isoform X3 [Mus musculus];gi|568994710|ref|XP_006521897.1|//PREDICTED: E3 ubiquitin-protein ligase MGRN1 isoform X4 [Mus musculus];XP_006521895.1//PREDICTED: E3 ubiquitin-protein ligase MGRN1 isoform X1 [Mus musculus]
74666	2389	0.02	0.016666667	-0.263034406	NA	*	4930432K21Rik	NA	NA	NA	NA	gi|255522947|ref|NP_083321.2|//uncharacterized protein C19orf57 homolog isoform 1 [Mus musculus];gi|255522949|ref|NP_001157224.1|//uncharacterized protein C19orf57 homolog isoform 2 [Mus musculus]
BGI_novel_G000016	480	2.866666667	2.52	-0.185950425	0.422932597	*	NA	NA	NA	NA	NA	EDL07663.1//mCG11703, isoform CRA_a [Mus musculus]
30955	6634	0.086666667	0.166666667	0.943416472	NA	*	Pik3cg	NA	NA	NA	K00922//phosphatidylinositol-4,5-bisphosphate 3-kinase catalytic subunit alpha/beta/delta [EC:2.7.1.153]	gi|148704947|gb|EDL36894.1|//phosphoinositide-3-kinase, catalytic, gamma polypeptide, isoform CRA_b, partial [Mus musculus]
67712	4550	12.65333333	13.98666667	0.144534686	0.696699893	*	Slc25a37	GO:0031224//intrinsic component of membrane;GO:0043231//intracellular membrane-bounded organelle;GO:0005743//mitochondrial inner membrane;GO:0016021//integral component of membrane;GO:0005739//mitochondrion;GO:0019866//organelle inner membrane	GO:0015093//ferrous iron transmembrane transporter activity;GO:0005381//iron ion transmembrane transporter activity	GO:0006810//transport;GO:0048250//mitochondrial iron ion transport;GO:0055072//iron ion homeostasis;GO:0006826//iron ion transport;GO:0055080//cation homeostasis;GO:0044281//small molecule metabolic process;GO:0006839//mitochondrial transport	K15113//solute carrier family 25 (mitochondrial iron transporter), member 28/37	gi|564386902|ref|XP_006252328.1|//PREDICTED: mitoferrin-1 isoform X1 [Rattus norvegicus];EDL35948.1//mCG127635, isoform CRA_b, partial [Mus musculus]
381801	3676	11.06333333	7.71	-0.520983363	0.984758541	*	Tatdn2	NA	GO:0004536//deoxyribonuclease activity;GO:0016888//endodeoxyribonuclease activity, producing 5'-phosphomonoesters	GO:0006308//DNA catabolic process	K03424//TatD DNase family protein [EC:3.1.21.-]	BAD90142.1//mKIAA0218 protein, partial [Mus musculus];gi|153791422|ref|NP_001028635.2|//putative deoxyribonuclease TATDN2 [Mus musculus]
100737	4035	11.42	7.69	-0.570507147	0.988018319	*	Dcun1d4	GO:0005634//nucleus;GO:0000151//ubiquitin ligase complex	GO:0032182//ubiquitin-like protein binding;GO:0097602//cullin family protein binding;GO:0031624//ubiquitin conjugating enzyme binding	GO:0045116//protein neddylation;GO:0051443//positive regulation of ubiquitin-protein transferase activity	K17824//DCN1-like protein 4/5	XP_017454779.1//PREDICTED: DCN1-like protein 4 isoform X5 [Rattus norvegicus];gi|300192988|ref|NP_001177663.1|//DCN1-like protein 4 isoform A [Mus musculus];gi|823399209|ref|XP_012416428.1|//PREDICTED: LOW QUALITY PROTEIN: DCN1-like protein 4 [Odobenus rosmarus divergens];gi|667297630|ref|XP_008580003.1|//PREDICTED: DCN1-like protein 4 isoform X2 [Galeopterus variegatus]
667335	733	0.01	0.01	0	NA	*	Gm8579	NA	NA	NA	NA	NA
57875	1923	91.52333333	94.69	0.049072477	0.514809218	*	Angptl4	GO:0031012//extracellular matrix;GO:0044421//extracellular region part;GO:0005615//extracellular space;GO:0072562//blood microparticle;GO:0005576//extracellular region;GO:0005578//proteinaceous extracellular matrix	GO:0042802//identical protein binding;GO:0030234//enzyme regulator activity;GO:0004857//enzyme inhibitor activity	GO:0033554//cellular response to stress;GO:0051005//negative regulation of lipoprotein lipase activity;GO:0009267//cellular response to starvation;GO:0051260//protein homooligomerization;GO:0048869//cellular developmental process;GO:0070328//triglyceride homeostasis;GO:0045834//positive regulation of lipid metabolic process;GO:0051259//protein oligomerization;GO:0001525//angiogenesis;GO:0055090//…	K08767//angiopoietin-like 4	gi|255308873|ref|NP_065606.2|//angiopoietin-related protein 4 precursor [Mus musculus];NP_065606.2//angiopoietin-related protein 4 precursor [Mus musculus]
12557	3475	0.01	0.01	0	NA	*	Cdh17	GO:0044459//plasma membrane part;GO:0016021//integral component of membrane	GO:0046872//metal ion binding;GO:0015322//secondary active oligopeptide transmembrane transporter activity	GO:0006857//oligopeptide transport;GO:0016337//null	K06811//cadherin 17, LI cadherin	gi|9790073|ref|NP_062727.1|//cadherin-17 precursor [Mus musculus]
16005	2111	48.14666667	47.21	-0.028343437	0.061547305	*	Igfals	GO:0031981//nuclear lumen;GO:0016942//insulin-like growth factor binding protein complex	GO:0019838//growth factor binding	GO:0022610//biological adhesion;GO:0007154//cell communication	K17256//insulin-like growth factor-binding protein complex acid labile subunit	gi|60359992|dbj|BAD90215.1|//mKIAA4111 protein [Mus musculus]
12560	4034	0.073333333	0.083333333	0.184424571	NA	*	Cdh3	GO:0031224//intrinsic component of membrane;GO:0044424//intracellular part;GO:0005911//cell-cell junction	GO:0046872//metal ion binding	GO:0009611//response to wounding;GO:0016337//null;GO:0042221//response to chemical	K06796//cadherin 3, type 1, P-cadherin	gi|83715978|ref|NP_001032898.1|//cadherin-3 isoform a preproprotein [Mus musculus];gi|45496816|ref|NP_031691.1|//cadherin-3 isoform b preproprotein [Mus musculus]
56529	1113	24.9	30.55333333	0.295184043	0.981664421	*	Sec11a	GO:0043231//intracellular membrane-bounded organelle;GO:0031224//intrinsic component of membrane;GO:0031090//organelle membrane	GO:0070011//peptidase activity, acting on L-amino acid peptides	GO:0016485//protein processing;GO:0006613//cotranslational protein targeting to membrane;GO:0030073//insulin secretion;GO:0015980//energy derivation by oxidation of organic compounds	K13280//signal peptidase I [EC:3.4.21.89]	gi|34784421|gb|AAH57885.1|//Sec11a protein, partial [Mus musculus]
22127	842	0.033333333	0.03	-0.152003093	NA	*	Tsx	GO:0043231//intracellular membrane-bounded organelle	NA	GO:0008406//gonad development;GO:0019953//sexual reproduction	NA	gi|6678451|ref|NP_033466.1|//testis-specific protein TSX [Mus musculus]
53897	1698	1.073333333	3.166666667	1.560866825	0.999888152	Up	Gal3st1	GO:0043231//intracellular membrane-bounded organelle;GO:0031224//intrinsic component of membrane	GO:0050694//galactose 3-O-sulfotransferase activity	GO:0006681//galactosylceramide metabolic process;GO:0048232//male gamete generation;GO:0008366//axon ensheathment	K01019//galactosylceramide sulfotransferase [EC:2.8.2.11]	gi|31980855|ref|NP_058618.2|//galactosylceramide sulfotransferase [Mus musculus];gi|157821431|ref|NP_001102917.1|//galactosylceramide sulfotransferase [Rattus norvegicus]
109075	1789	6.913333333	6.466666667	-0.096359242	0.324023023	*	Exosc4	GO:0031981//nuclear lumen;GO:0000785//chromatin	GO:0003723//RNA binding;GO:0004518//nuclease activity	GO:0002252//immune effector process;GO:0006304//DNA modification;GO:0006364//rRNA processing;GO:0016049//cell growth;GO:0000956//nuclear-transcribed mRNA catabolic process	K11600//exosome complex component RRP41	gi|148697598|gb|EDL29545.1|//exosome component 4, isoform CRA_b, partial [Mus musculus]
241915	10796	3.613333333	3.153333333	-0.196452668	0.656975054	*	Phc3	GO:0035102//PRC1 complex;GO:0005634//nucleus;GO:0031519//PcG protein complex	GO:0003677//DNA binding;GO:0008270//zinc ion binding;GO:0005488//binding	GO:0007275//multicellular organism development	K11458//polyhomeotic-like protein 3	gi|260099715|ref|NP_001159428.1|//polyhomeotic-like protein 3 isoform 4 [Mus musculus];gi|260099711|ref|NP_001159426.1|//polyhomeotic-like protein 3 isoform 1 [Mus musculus];gi|568920918|ref|XP_006535533.1|//PREDICTED: polyhomeotic-like protein 3 isoform X4 [Mus musculus];XP_006535533.1//PREDICTED: polyhomeotic-like protein 3 isoform X4 [Mus musculus];XP_006535530.1//PREDICTED: polyhomeotic-like …
216197	2915	0.37	0.933333333	1.334867151	NA	*	Ckap4	GO:0043231//intracellular membrane-bounded organelle;GO:0031224//intrinsic component of membrane;GO:0043232//intracellular non-membrane-bounded organelle;GO:0044444//cytoplasmic part	NA	NA	K13999//cytoskeleton-associated protein 4	gi|62526118|ref|NP_780660.1|//cytoskeleton-associated protein 4 [Mus musculus]
15559	2073	0.013333333	0.01	-0.415037499	NA	*	Htr2b	GO:0044424//intracellular part;GO:0016021//integral component of membrane	GO:0043169//cation binding;GO:0008227//G-protein coupled amine receptor activity;GO:0005515//protein binding;GO:0004629//phospholipase C activity;GO:0005261//cation channel activity	GO:0007200//phospholipase C-activating G-protein coupled receptor signaling pathway;GO:0050663//cytokine secretion;GO:0050880//regulation of blood vessel size;GO:0032959//inositol trisphosphate biosynthetic process;GO:0043405//regulation of MAP kinase activity;GO:0048522//positive regulation of cellular process;GO:0019932//second-messenger-mediated signaling;GO:0006914//autophagy;GO:0051283//nega…	K04157//5-hydroxytryptamine receptor 2	gi|54090|emb|CAA78824.1|//serotonin receptor [Mus musculus]
67582	1951	2.33	3.046666667	0.38690171	0.965610271	*	Slc25a26	GO:0031224//intrinsic component of membrane;GO:0043231//intracellular membrane-bounded organelle;GO:0005743//mitochondrial inner membrane;GO:0016021//integral component of membrane;GO:0005739//mitochondrion;GO:0019866//organelle inner membrane	GO:0000095//S-adenosyl-L-methionine transmembrane transporter activity	GO:0015805//S-adenosyl-L-methionine transport;GO:0003333//amino acid transmembrane transport;GO:0015858//nucleoside transport;GO:0006839//mitochondrial transport	K15111//solute carrier family 25 (mitochondrial S-adenosylmethionine transporter), member 26	gi|27754081|ref|NP_080531.2|//S-adenosylmethionine mitochondrial carrier protein [Mus musculus];XP_006506580.1//PREDICTED: S-adenosylmethionine mitochondrial carrier protein isoform X1 [Mus musculus]
106957	3905	1.033333333	0.41	-1.3336099	0.991895571	Down	Slc39a6	GO:0043231//intracellular membrane-bounded organelle;GO:0016021//integral component of membrane;GO:0030027//lamellipodium	GO:0046915//transition metal ion transmembrane transporter activity	GO:0072503//cellular divalent inorganic cation homeostasis;GO:0071577//zinc II ion transmembrane transport	K14712//solute carrier family 39 (zinc transporter), member 6	gi|156105683|ref|NP_631882.2|//zinc transporter ZIP6 precursor [Mus musculus]
22697	2296	6.916666667	5.473333333	-0.337657209	0.948697408	*	Zscan21	GO:0043231//intracellular membrane-bounded organelle;GO:0005634//nucleus	GO:0046872//metal ion binding;GO:0046914//transition metal ion binding;GO:0003700//DNA binding transcription factor activity;GO:0001071//null;GO:0003676//nucleic acid binding	GO:0044764//multi-organism cellular process;GO:0048232//male gamete generation;GO:0006351//transcription, DNA-templated;GO:0007292//female gamete generation;GO:0048869//cellular developmental process	K09230//SCAN domain-containing zinc finger protein	gi|148687272|gb|EDL19219.1|//zinc finger proliferation 1, isoform CRA_b, partial [Mus musculus];gi|148687274|gb|EDL19221.1|//zinc finger proliferation 1, isoform CRA_d, partial [Mus musculus];gi|148687273|gb|EDL19220.1|//zinc finger proliferation 1, isoform CRA_c, partial [Mus musculus];XP_022356103.1//LOW QUALITY PROTEIN: zinc finger protein 3 [Enhydra lutris kenyoni]
12468	2452	26.47333333	26.78333333	0.016795663	0.032339701	*	Cct7	GO:0043231//intracellular membrane-bounded organelle;GO:0015630//microtubule cytoskeleton;GO:0043234//protein complex;GO:0044444//cytoplasmic part	GO:0005515//protein binding;GO:0032550//purine ribonucleoside binding	GO:0035036//sperm-egg recognition;GO:0051084//'de novo' posttranslational protein folding	K09499//T-complex protein 1 subunit eta	gi|238814391|ref|NP_031664.3|//T-complex protein 1 subunit eta [Mus musculus]
74982	838	0.02	0.01	-1	NA	*	1700100I10Rik	NA	NA	NA	NA	NA
73162	1670	4.056666667	2.996666667	-0.436936147	0.960403984	*	Otud3	NA	NA	NA	K13717//OTU domain-containing protein 3 [EC:3.4.19.12]	gi|254675322|ref|NP_082729.1|//OTU domain-containing protein 3 [Mus musculus]
68346	1406	4.356666667	10.54333333	1.275034415	0.999948671	Up	Sirt5	GO:0005740//mitochondrial envelope;GO:0005759//mitochondrial matrix;GO:0005634//nucleus;GO:0005829//cytosol;GO:0005758//mitochondrial intermembrane space;GO:0005743//mitochondrial inner membrane;GO:0005739//mitochondrion	GO:0036055//protein-succinyllysine desuccinylase activity;GO:0046914//transition metal ion binding;GO:0036054//protein-malonyllysine demalonylase activity;GO:0070403//NAD+ binding;GO:0043168//anion binding;GO:0008270//zinc ion binding;GO:0016811//hydrolase activity, acting on carbon-nitrogen (but not peptide) bonds, in linear amides;GO:0061697//protein-glutaryllysine deglutarylase activity	GO:0018205//peptidyl-lysine modification;GO:0036048//protein desuccinylation;GO:0061698//protein deglutarylation;GO:0010566//regulation of ketone biosynthetic process;GO:0036049//peptidyl-lysine desuccinylation;GO:0035601//protein deacylation;GO:2000378//negative regulation of reactive oxygen species metabolic process;GO:0036047//peptidyl-lysine demalonylation;GO:0006476//protein deacetylation;GO…	K11415//NAD-dependent deacetylase sirtuin 5 [EC:3.5.1.-]	NP_849179.1//NAD-dependent protein deacylase sirtuin-5, mitochondrial [Mus musculus];gi|30578432|ref|NP_849179.1|//NAD-dependent protein deacylase sirtuin-5, mitochondrial [Mus musculus]
414111	4440	0.603333333	0.903333333	0.582303154	NA	*	C130083M11Rik	NA	NA	NA	K06262//platelet glycoprotein Ib beta chain	gi|148705706|gb|EDL37653.1|//mCG144984, partial [Mus musculus]
224111	10318	3.803333333	2.723333333	-0.481890808	0.965446331	*	Ubxn7	GO:0005789//endoplasmic reticulum membrane	GO:0044389//ubiquitin-like protein ligase binding;GO:0032182//ubiquitin-like protein binding	NA	K18726//FAS-associated factor 2	gi|268839673|ref|NP_808301.3|//UBX domain-containing protein 7 [Mus musculus]
103213	2761	0.66	0.946666667	0.520390499	NA	*	Traf3ip2	NA	GO:0005102//receptor binding	GO:0043123//positive regulation of I-kappaB kinase/NF-kappaB signaling;GO:0048305//immunoglobulin secretion;GO:0001783//B cell apoptotic process;GO:0006959//humoral immune response;GO:0002230//positive regulation of defense response to virus by host	K21124//adaptor protein CIKS	XP_011241407.1//PREDICTED: adapter protein CIKS isoform X1 [Mus musculus]
26380	4208	0.116666667	0.203333333	0.801454321	NA	*	Esrrb	GO:0043231//intracellular membrane-bounded organelle	GO:0008289//lipid binding;GO:0038023//signaling receptor activity;GO:0003677//DNA binding;GO:0005515//protein binding;GO:0000977//RNA polymerase II regulatory region sequence-specific DNA binding;GO:0003712//transcription cofactor activity;GO:0046914//transition metal ion binding;GO:0001071//null	GO:0001832//blastocyst growth;GO:0009755//hormone-mediated signaling pathway;GO:0000904//cell morphogenesis involved in differentiation;GO:0006366//transcription from RNA polymerase II promoter	K08553//estrogen-related receptor beta	gi|226958367|ref|NP_001152972.1|//steroid hormone receptor ERR2 isoform 2 [Mus musculus];gi|226958365|ref|NP_036064.3|//steroid hormone receptor ERR2 isoform 1 [Mus musculus]
14073	3816	39.05666667	42.24	0.113041009	0.812780853	*	Faah	GO:0043231//intracellular membrane-bounded organelle;GO:0031224//intrinsic component of membrane;GO:0031090//organelle membrane	GO:0016879//ligase activity, forming carbon-nitrogen bonds;GO:0008289//lipid binding;GO:0042802//identical protein binding;GO:0016811//hydrolase activity, acting on carbon-nitrogen (but not peptide) bonds, in linear amides;GO:0016298//lipase activity	GO:0006631//fatty acid metabolic process	K15528//fatty acid amide hydrolase [EC:3.5.1.99]	gi|226443015|ref|NP_034303.3|//fatty-acid amide hydrolase 1 [Mus musculus]
71008	1325	0.016666667	0.07	2.070389328	NA	*	4933401D09Rik	NA	NA	NA	NA	gi|148688508|gb|EDL20455.1|//mCG1033804, partial [Mus musculus]
67621	1826	0.046666667	0.033333333	-0.485426827	NA	*	Bend5	GO:0043231//intracellular membrane-bounded organelle	NA	NA	NA	gi|148698742|gb|EDL30689.1|//RIKEN cDNA 2310026E23, isoform CRA_c, partial [Mus musculus]
211961	11697	0.01	0.01	0	NA	*	Asxl3	NA	NA	NA	K11471//additional sex combs-like protein	gi|569003464|ref|XP_006525804.1|//PREDICTED: putative Polycomb group protein ASXL3 isoform X4 [Mus musculus]
12572	7589	1.736666667	2.213333333	0.349899869	0.962261444	*	Cdk7	NA	NA	NA	K02202//cyclin-dependent kinase 7 [EC:2.7.11.22 2.7.11.23]	gi|160333726|ref|NP_034004.2|//cyclin-dependent kinase 7 [Mus musculus];EDL00797.1//cyclin-dependent kinase 7 (homolog of Xenopus MO15 cdk-activating kinase), isoform CRA_b, partial [Mus musculus]
223927	753	0.026666667	0.01	-1.415037499	NA	*	BC048502	NA	NA	NA	NA	gi|148671972|gb|EDL03919.1|//cDNA sequence BC048502, partial [Mus musculus]
71889	3884	0.046666667	0.036666667	-0.347923303	NA	*	Epn3	GO:0031410//cytoplasmic vesicle	GO:0005488//binding	NA	K12471//epsin	gi|148683978|gb|EDL15925.1|//epsin 3, isoform CRA_b, partial [Mus musculus]
19660	672	0.01	0.036666667	1.874469118	NA	*	Rbp2	GO:0043231//intracellular membrane-bounded organelle;GO:0044444//cytoplasmic part	GO:0005501//retinoid binding	GO:0001523//retinoid metabolic process;GO:0009888//tissue development;GO:0051234//establishment of localization	K14622//retinol binding protein 2	gi|344244364|gb|EGW00468.1|//Retinol-binding protein 2 [Cricetulus griseus]
67665	3714	6.336666667	6.9	0.122872236	0.61236259	*	Dctn4	GO:0005815//microtubule organizing center;GO:0030286//dynein complex;GO:0044444//cytoplasmic part	GO:0005515//protein binding	NA	K10426//dynactin 4	gi|13385798|ref|NP_080578.1|//dynactin subunit 4 [Mus musculus]
76282	1809	122.91	151.9233333	0.305741166	0.994199298	*	Gpt	NA	NA	NA	K00814//alanine transaminase [EC:2.6.1.2]	NA
627782	1472	0.096666667	0.086666667	-0.157541277	NA	*	Gm6787	NA	NA	NA	K02739//20S proteasome subunit beta 2 [EC:3.4.25.1]	NA
BGI_novel_G000418	1275	0.853333333	0.276666667	-1.624960569	NA	*	NA	GO:0005840//ribosome;GO:0016020//membrane;GO:0005634//nucleus;GO:0005654//nucleoplasm;GO:0005829//cytosol;GO:0022627//cytosolic small ribosomal subunit;GO:0015935//small ribosomal subunit	GO:0003723//RNA binding;GO:0003735//structural constituent of ribosome;GO:0031369//translation initiation factor binding;GO:0032403//protein complex binding	GO:0000462//maturation of SSU-rRNA from tricistronic rRNA transcript (SSU-rRNA, 5.8S rRNA, LSU-rRNA);GO:0034101//erythrocyte homeostasis;GO:0097421//liver regeneration;GO:0000184//nuclear-transcribed mRNA catabolic process, nonsense-mediated decay;GO:0042274//ribosomal small subunit biogenesis;GO:0006364//rRNA processing;GO:0006614//SRP-dependent cotranslational protein targeting to membrane;GO:0…	K02974//small subunit ribosomal protein S24e	EDL01437.1//mCG7861, isoform CRA_b, partial [Mus musculus]
15356	1416	101.9833333	134.2433333	0.396517046	0.999037586	*	Hmgcl	GO:0044429//mitochondrial part;GO:0042579//microbody;GO:0019866//organelle inner membrane	GO:0043168//anion binding;GO:0042802//identical protein binding;GO:0046914//transition metal ion binding;GO:0016833//oxo-acid-lyase activity	GO:0033993//response to lipid;GO:0006950//response to stress;GO:0044767//null;GO:0006996//organelle organization;GO:0006732//coenzyme metabolic process;GO:0031667//response to nutrient levels;GO:0007275//multicellular organism development;GO:0044249//cellular biosynthetic process;GO:0051259//protein oligomerization	K01640//hydroxymethylglutaryl-CoA lyase [EC:4.1.3.4]	gi|171543858|ref|NP_032280.2|//hydroxymethylglutaryl-CoA lyase, mitochondrial precursor [Mus musculus]
79456	3922	0.26	0.446666667	0.780686972	NA	*	Recql4	NA	NA	NA	K10730//ATP-dependent DNA helicase Q4 [EC:3.6.4.12]	NA
11692	1775	16.77333333	14.89	-0.171825668	0.901934844	*	Gfer	GO:0005740//mitochondrial envelope	GO:0015036//disulfide oxidoreductase activity;GO:0000166//nucleotide binding;GO:0005102//receptor binding;GO:0016670//oxidoreductase activity, acting on a sulfur group of donors, oxygen as acceptor	GO:0044710//null	K17783//mitochondrial FAD-linked sulfhydryl oxidase [EC:1.8.3.2];K10382//dystonin	gi|148690406|gb|EDL22353.1|//mCG12842, isoform CRA_a, partial [Mus musculus]
245671	4457	0.01	0.01	0	NA	*	Klf8	GO:0043231//intracellular membrane-bounded organelle	GO:0046914//transition metal ion binding;GO:0003676//nucleic acid binding	GO:0006351//transcription, DNA-templated	K09205//krueppel-like factor 8/12	gi|569012000|ref|XP_006528915.1|//PREDICTED: Krueppel-like factor 8 isoform X2 [Mus musculus]
76947	1077	9.413333333	8.646666667	-0.122561609	0.573473565	*	Ndufaf6	GO:0043231//intracellular membrane-bounded organelle;GO:0005634//nucleus;GO:0005743//mitochondrial inner membrane;GO:0005739//mitochondrion;GO:0019866//organelle inner membrane;GO:0005737//cytoplasm	GO:0003824//catalytic activity;GO:0016740//transferase activity	GO:0032981//mitochondrial respiratory chain complex I assembly;GO:0008152//metabolic process;GO:0009058//biosynthetic process;GO:0010257//NADH dehydrogenase complex assembly	K18163//NADH dehydrogenase [ubiquinone] 1 alpha subcomplex assembly factor 6	XP_006538422.1//PREDICTED: NADH dehydrogenase (ubiquinone) complex I, assembly factor 6 isoform X5 [Mus musculus];NP_001078962.1//NADH dehydrogenase (ubiquinone) complex I, assembly factor 6 precursor [Mus musculus];XP_006538421.1//PREDICTED: NADH dehydrogenase (ubiquinone) complex I, assembly factor 6 isoform X4 [Mus musculus];XP_006538418.1//PREDICTED: NADH dehydrogenase (ubiquinone) complex I,…
68188	4121	13.15666667	13.71333333	0.059785275	0.248222025	*	Sympk	GO:0016020//membrane;GO:0031981//nuclear lumen;GO:0043232//intracellular non-membrane-bounded organelle;GO:0043296//apical junction complex	GO:0005488//binding	GO:0022610//biological adhesion;GO:0006470//protein dephosphorylation;GO:0031124//mRNA 3'-end processing	K06100//symplekin	gi|148691154|gb|EDL23101.1|//mCG4849 [Mus musculus]
52120	2679	17.63666667	17.14666667	-0.040649775	0.129338791	*	Hgsnat	GO:0031224//intrinsic component of membrane;GO:0005764//lysosome	GO:0008080//N-acetyltransferase activity	GO:0007034//vacuolar transport;GO:0006461//protein complex assembly	K10532//heparan-alpha-glucosaminide N-acetyltransferase [EC:2.3.1.78]	gi|115292433|ref|NP_084160.1|//heparan-alpha-glucosaminide N-acetyltransferase [Mus musculus]
BGI_novel_G000811	2155	1.176666667	1.606666667	0.449364963	0.927414296	*	NA	NA	NA	NA	NA	XP_728535.1//hypothetical protein [Plasmodium yoelii yoelii 17XNL]
328795	2953	0.03	0.026666667	-0.169925001	NA	*	Ubash3a	GO:0043231//intracellular membrane-bounded organelle;GO:0044444//cytoplasmic part	NA	GO:0050852//T cell receptor signaling pathway	K18993//ubiquitin-associated and SH3 domain-containing protein [EC:3.1.3.48]	gi|165905557|ref|NP_808491.2|//ubiquitin-associated and SH3 domain-containing protein A [Mus musculus]
75668	1108	0.043333333	0.01	-2.115477217	NA	*	Rasl10a	GO:0016020//membrane;GO:0031981//nuclear lumen	GO:0017111//nucleoside-triphosphatase activity;GO:0032550//purine ribonucleoside binding	GO:0009154//purine ribonucleotide catabolic process;GO:0035556//intracellular signal transduction	K07850//Ras-like protein family member 10A	gi|21644573|ref|NP_660251.1|//ras-like protein family member 10A precursor [Mus musculus]
242553	4801	0.013333333	0.01	-0.415037499	NA	*	Kank4	GO:0044424//intracellular part	NA	GO:0032232//negative regulation of actin filament bundle assembly	K15503//serine/threonine-protein phosphatase 6 regulatory ankyrin repeat subunit B	gi|40254257|ref|NP_766460.2|//KN motif and ankyrin repeat domain-containing protein 4 [Mus musculus]
72401	2017	3.163333333	3.626666667	0.197198564	0.379229435	*	Slc43a1	GO:0005887//integral component of plasma membrane;GO:0016021//integral component of membrane	GO:0015175//neutral amino acid transmembrane transporter activity;GO:0015179//L-amino acid transmembrane transporter activity;GO:0015171//amino acid transmembrane transporter activity	GO:0044763//null;GO:0015807//L-amino acid transport;GO:0006865//amino acid transport;GO:0055085//transmembrane transport;GO:0015804//neutral amino acid transport	K08228//MFS transporter, LAT3 family, solute carrier family 43, member 1	EDL27306.1//mCG3561, isoform CRA_a, partial [Mus musculus];gi|139949132|ref|NP_001074818.2|//large neutral amino acids transporter small subunit 3 isoform 1 [Mus musculus];gi|148695360|gb|EDL27307.1|//mCG3561, isoform CRA_b, partial [Mus musculus];gi|148695359|gb|EDL27306.1|//mCG3561, isoform CRA_a, partial [Mus musculus]
71957	2421	6.47	5.71	-0.180274967	0.822410092	*	Cpsf3l	GO:0043231//intracellular membrane-bounded organelle;GO:0005634//nucleus;GO:0005654//nucleoplasm;GO:0072562//blood microparticle;GO:0005829//cytosol;GO:0032039//integrator complex;GO:0005737//cytoplasm	GO:0016787//hydrolase activity;GO:0003824//catalytic activity	GO:0016180//snRNA processing	K13148//integrator complex subunit 11 [EC:3.1.27.-]	gi|21312614|ref|NP_082296.1|//integrator complex subunit 11 [Mus musculus];XP_021017292.1//integrator complex subunit 11 isoform X3 [Mus caroli]
665976	1689	0.146666667	0.18	0.295455884	NA	*	Vmn2r-ps129	GO:0031224//intrinsic component of membrane	GO:0004888//transmembrane signaling receptor activity	GO:0007166//cell surface receptor signaling pathway	K04612//calcium-sensing receptor;K04613//vomeronasal 2 receptor	gi|672034880|ref|XP_008757097.1|//PREDICTED: vomeronasal type-2 receptor 116 isoform X2 [Rattus norvegicus]
217116	2606	0.023333333	0.016666667	-0.485426827	NA	*	Spata20	NA	NA	GO:0048232//male gamete generation;GO:0048869//cellular developmental process	NA	gi|46485467|ref|NP_659076.2|//spermatogenesis-associated protein 20 [Mus musculus]
11836	2842	23.64	24.68	0.062112359	0.386530897	*	Araf	GO:0005829//cytosol;GO:0005739//mitochondrion	GO:0031434//mitogen-activated protein kinase kinase binding;GO:0046872//metal ion binding;GO:0004709//MAP kinase kinase kinase activity;GO:0004674//protein serine/threonine kinase activity;GO:0005524//ATP binding	GO:0032006//regulation of TOR signaling;GO:0032434//regulation of proteasomal ubiquitin-dependent protein catabolic process;GO:0030154//cell differentiation;GO:0009968//negative regulation of signal transduction;GO:0020021//immortalization of host cell;GO:0043066//negative regulation of apoptotic process;GO:0007275//multicellular organism development;GO:0070374//positive regulation of ERK1 and ER…	K08845//A-Raf proto-oncogene serine/threonine-protein kinase [EC:2.7.11.1]	XP_011245731.1//PREDICTED: serine/threonine-protein kinase A-Raf isoform X1 [Mus musculus]
109676	6505	0.133333333	0.226666667	0.765534746	NA	*	Ank2	GO:0005856//cytoskeleton;GO:0016323//basolateral plasma membrane;GO:0044459//plasma membrane part;GO:0044291//cell-cell contact zone;GO:0031672//A band;GO:0097060//synaptic membrane;GO:0043005//neuron projection;GO:0045121//membrane raft;GO:0042383//sarcolemma;GO:0016021//integral component of membrane;GO:0031674//I band	GO:0044325//ion channel binding;GO:0008092//cytoskeletal protein binding;GO:0019900//kinase binding;GO:0016247//channel regulator activity;GO:0005200//structural constituent of cytoskeleton;GO:0030507//spectrin binding;GO:0019901//protein kinase binding	GO:0003283//atrial septum development;GO:0098910//regulation of atrial cardiac muscle cell action potential;GO:0086070//SA node cell to atrial cardiac muscle cell communication;GO:0003230//cardiac atrium development;GO:0010880//regulation of release of sequestered calcium ion into cytosol by sarcoplasmic reticulum;GO:0007009//plasma membrane organization;GO:0010881//regulation of cardiac muscle c…	K10380//ankyrin	XP_017174917.1//PREDICTED: ankyrin-2 isoform X21 [Mus musculus];gi|568921592|ref|XP_006500968.1|//PREDICTED: ankyrin-2 isoform X34 [Mus musculus];gi|755503235|ref|XP_006500961.2|//PREDICTED: ankyrin-2 isoform X26 [Mus musculus];XP_006500969.1//PREDICTED: ankyrin-2 isoform X42 [Mus musculus];XP_006500957.1//PREDICTED: ankyrin-2 isoform X27 [Mus musculus];NP_001314867.1//ankyrin-2 isoform 4 [Mus mu…
72640	5776	0.026666667	0.016666667	-0.678071905	NA	*	Mex3a	NA	NA	NA	K15686//RNA-binding protein MEX3 [EC:2.3.2.27]	gi|308193357|ref|NP_001025061.2|//RNA-binding protein MEX3A [Mus musculus]
67118	2844	21.68	22.01666667	0.022231304	0.055388672	*	Bfar	GO:0031224//intrinsic component of membrane;GO:0043231//intracellular membrane-bounded organelle	GO:0046914//transition metal ion binding	GO:0006915//apoptotic process	K15684//bifunctional apoptosis regulator	gi|148664950|gb|EDK97366.1|//mCG129801, isoform CRA_b [Mus musculus];gi|294712582|ref|NP_001171023.1|//bifunctional apoptosis regulator isoform 2 [Mus musculus]
244579	3212	0.063333333	0.026666667	-1.247927513	NA	*	Tox3	NA	GO:0042802//identical protein binding;GO:0044212//transcription regulatory region DNA binding	GO:0019932//second-messenger-mediated signaling;GO:0043066//negative regulation of apoptotic process;GO:0006351//transcription, DNA-templated	K18808//toll-like receptor 13	gi|170932534|ref|NP_766501.2|//TOX high mobility group box family member 3 [Mus musculus]
105663	2839	6.94	8.113333333	0.225359099	0.891635181	*	Thtpa	GO:0031981//nuclear lumen	GO:0043169//cation binding;GO:0017111//nucleoside-triphosphatase activity	GO:0042723//thiamine-containing compound metabolic process;GO:0006796//phosphate-containing compound metabolic process	K05307//thiamine-triphosphatase [EC:3.6.1.28]	gi|910751148|pdb|5A64|A//Chain A, Crystal Structure Of Mouse Thiamine Triphosphatase In Complex With Thiamine Triphosphate.
22153	2246	0.046666667	0.143333333	1.618909833	NA	*	Tubb4a	GO:0043231//intracellular membrane-bounded organelle;GO:0016020//membrane;GO:0032991//macromolecular complex;GO:0044297//cell body;GO:0015630//microtubule cytoskeleton;GO:0033267//axon part;GO:0044444//cytoplasmic part	GO:0017111//nucleoside-triphosphatase activity;GO:0005198//structural molecule activity;GO:0032550//purine ribonucleoside binding	GO:0006458//'de novo' protein folding;GO:0009154//purine ribonucleotide catabolic process;GO:0043623//cellular protein complex assembly;GO:0044772//mitotic cell cycle phase transition	K07375//tubulin beta	gi|574584811|ref|NP_001276056.1|//tubulin beta-4A chain isoform 2 [Homo sapiens]
11699	1284	1792.866667	1514.096667	-0.243810884	0.998364765	*	Ambp	GO:0043231//intracellular membrane-bounded organelle;GO:0031012//extracellular matrix;GO:0070062//extracellular exosome;GO:0005615//extracellular space;GO:0009986//cell surface;GO:0072562//blood microparticle;GO:0005886//plasma membrane	GO:0020037//heme binding;GO:0004867//serine-type endopeptidase inhibitor activity;GO:0019862//IgA binding;GO:0042803//protein homodimerization activity;GO:0036094//small molecule binding	GO:0051604//protein maturation;GO:0018298//protein-chromophore linkage;GO:0030163//protein catabolic process	K01830//prostaglandin-H2 D-isomerase [EC:5.3.99.2];K06238//collagen, type VI, alpha;K03999//complement component 8 subunit gamma;K03909//tissue factor pathway inhibitor	XP_008761981.1//PREDICTED: protein AMBP isoform X1 [Rattus norvegicus];NP_031469.1//protein AMBP preproprotein [Mus musculus]
66397	1253	139.2633333	186.5266667	0.421566439	0.999994271	*	Sar1b	GO:0030134//COPII-coated ER to Golgi transport vesicle;GO:0000139//Golgi membrane	GO:0043169//cation binding;GO:0017111//nucleoside-triphosphatase activity;GO:0032550//purine ribonucleoside binding	GO:0006901//vesicle coating;GO:0009154//purine ribonucleotide catabolic process;GO:0006487//protein N-linked glycosylation;GO:0016482//cytosolic transport;GO:0002478//antigen processing and presentation of exogenous peptide antigen;GO:0015031//protein transport	K07953//GTP-binding protein SAR1 [EC:3.6.5.-]	gi|795530233|ref|XP_011714856.1|//PREDICTED: GTP-binding protein SAR1b isoform X1 [Macaca nemestrina]
230761	2830	2.086666667	2.76	0.403468111	0.964107073	*	Zfp362	GO:0044464//cell part	GO:0097159//organic cyclic compound binding;GO:0046914//transition metal ion binding	NA	K09228//KRAB domain-containing zinc finger protein	XP_016836176.1//PREDICTED: LOW QUALITY PROTEIN: zinc finger protein 91 isoform X1 [Cricetulus griseus];gi|124487369|ref|NP_001074567.1|//zinc finger protein 362 [Mus musculus]
BGI_novel_G000063	2441	0.76	0.99	0.381429107	NA	*	NA	NA	NA	NA	K19607//X-linked retinitis pigmentosa GTPase regulator	EMC87806.1//Protein PRQFV-amide [Columba livia]
208634	2064	0.01	0.03	1.584962501	NA	*	Tspan10	NA	NA	NA	K17351//tetraspanin-10	NA
260302	3703	2.363333333	2.366666667	0.002033397	0.000436208	*	Gga3	NA	NA	NA	K12404//ADP-ribosylation factor-binding protein GGA	gi|148702555|gb|EDL34502.1|//golgi associated, gamma adaptin ear containing, ARF binding protein 3, isoform CRA_a, partial [Mus musculus];gi|148702556|gb|EDL34503.1|//golgi associated, gamma adaptin ear containing, ARF binding protein 3, isoform CRA_b, partial [Mus musculus]
17841	775	360.7966667	190.03	-0.924958815	0.987253519	*	Mup2	GO:0044421//extracellular region part;GO:0005634//nucleus;GO:0005615//extracellular space;GO:0005829//cytosol;GO:0005576//extracellular region	GO:0005009//insulin-activated receptor activity;GO:0005186//pheromone activity;GO:0005550//pheromone binding;GO:0005215//transporter activity;GO:0036094//small molecule binding	GO:0031649//heat generation;GO:0051897//positive regulation of protein kinase B signaling;GO:0051055//negative regulation of lipid biosynthetic process;GO:0009267//cellular response to starvation;GO:0045721//negative regulation of gluconeogenesis;GO:0042593//glucose homeostasis;GO:0006112//energy reserve metabolic process;GO:0070584//mitochondrion morphogenesis;GO:0045834//positive regulation of …	K01830//prostaglandin-H2 D-isomerase [EC:5.3.99.2]	gi|554790394|ref|NP_001273025.1|//major urinary protein 2 isoform 2 [Mus musculus];NP_001186924.1//major urinary protein 12 precursor [Mus musculus];XP_006537550.1//PREDICTED: major urinary protein 15 isoform X1 [Mus musculus];NP_001157998.1//major urinary protein 11 precursor [Mus musculus];gi|113930712|ref|NP_032673.3|//major urinary protein 2 isoform 1 precursor [Mus musculus]
73419	2588	5.423333333	6.556666667	0.273782707	0.91365162	*	Armt1	NA	NA	NA	K06467//CD22 antigen;K21958//extracellular serine/threonine protein kinase FAM20C [EC:2.7.11.1]	XP_014387637.1//PREDICTED: protein-glutamate O-methyltransferase isoform X4 [Myotis brandtii]
71766	3465	6.106666667	5.55	-0.137897326	0.553526755	*	Raver1	NA	GO:1901363//heterocyclic compound binding;GO:0097159//organic cyclic compound binding	NA	K13214//non-POU domain-containing octamer-binding protein;K13219//splicing factor, proline- and glutamine-rich;K11219//non-receptor tyrosine-protein kinase TYK2 [EC:2.7.10.2]	gi|12836469|dbj|BAB23670.1|//unnamed protein product [Mus musculus]
272322	2539	0.253333333	0.24	-0.078002512	NA	*	Arntl2	GO:0043231//intracellular membrane-bounded organelle;GO:0005634//nucleus;GO:0005730//nucleolus;GO:0043234//protein complex;GO:0005667//transcription factor complex;GO:0005737//cytoplasm	GO:0060089//molecular transducer activity;GO:0070888//E-box binding;GO:0001071//null;GO:0003676//nucleic acid binding;GO:0046983//protein dimerization activity;GO:0000982//transcription factor activity, RNA polymerase II proximal promoter sequence-specific DNA binding;GO:0005515//protein binding;GO:0003700//DNA binding transcription factor activity	GO:0007623//circadian rhythm;GO:0007154//cell communication;GO:0006351//transcription, DNA-templated;GO:0048511//rhythmic process;GO:0006366//transcription from RNA polymerase II promoter;GO:0045893//positive regulation of transcription, DNA-templated;GO:0006357//regulation of transcription from RNA polymerase II promoter;GO:0045944//positive regulation of transcription from RNA polymerase II pro…	K09099//aryl hydrocarbon receptor nuclear translocator-like protein 2	NP_001276609.1//aryl hydrocarbon receptor nuclear translocator-like protein 2 isoform 3 [Mus musculus];gi|26986633|ref|NP_758513.1|//aryl hydrocarbon receptor nuclear translocator-like protein 2 isoform 1 [Mus musculus];gi|576067746|ref|NP_001276608.1|//aryl hydrocarbon receptor nuclear translocator-like protein 2 isoform 2 [Mus musculus] ;gi|576067777|ref|NP_001276609.1|//aryl hydrocarbon recept…
22756	1581	1.02	1.28	0.327574658	0.785507355	*	Zfp94	GO:0005634//nucleus;GO:0005622//intracellular	GO:0046872//metal ion binding;GO:0003676//nucleic acid binding	GO:0006355//regulation of transcription, DNA-templated;GO:0006351//transcription, DNA-templated	K09228//KRAB domain-containing zinc finger protein	gi|313482845|ref|NP_001186250.1|//zinc finger protein 45 isoform 1 [Mus musculus] ;XP_015842264.1//PREDICTED: zinc finger protein 45-like isoform X1 [Peromyscus maniculatus bairdii]
78825	4215	4.033333333	4.336666667	0.104613915	0.390170983	*	Desi2	GO:0044424//intracellular part	GO:0016787//hydrolase activity	GO:0019538//protein metabolic process	K04715//ceramide kinase [EC:2.7.1.138];K07583//tRNA pseudouridine synthase 10 [EC:5.4.99.25]	gi|947289637|ref|XP_006157297.2|//PREDICTED: desumoylating isopeptidase 2 [Tupaia chinensis]
108657	3056	16.42	19.57333333	0.25343534	0.963013809	*	Rnpepl1	NA	NA	NA	K09605//arginyl aminopeptidase-like 1 [EC:3.4.11.-]	gi|318065085|ref|NP_852070.3|//arginyl aminopeptidase-like 1 [Mus musculus]
56299	1192	5.046666667	4.003333333	-0.334129054	0.952115016	*	Fkbpl	NA	NA	NA	K20097//FK506-binding protein-like	NP_063926.1//FK506-binding protein-like [Mus musculus]
70942	7777	2.083333333	1.38	-0.594225422	0.94037825	*	4931403E22Rik	NA	NA	NA	NA	EDL41642.1//mCG146178, partial [Mus musculus]
72243	695	1.606666667	1.4	-0.198643819	0.496650238	*	1700012D01Rik	NA	NA	NA	NA	NA
67122	2590	0.526666667	0.733333333	0.477578965	NA	*	Nrarp	NA	NA	NA	K17566//protein phosphatase 1 regulatory subunit 27	NA
14158	3231	1.636666667	2.006666667	0.294040462	0.93690919	*	Fer	GO:0031252//cell leading edge;GO:0005938//cell cortex;GO:0030054//cell junction;GO:0005737//cytoplasm;GO:0005829//cytosol;GO:0031234//extrinsic component of cytoplasmic side of plasma membrane;GO:0009898//cytoplasmic side of plasma membrane;GO:0015629//actin cytoskeleton;GO:0005856//cytoskeleton;GO:0043231//intracellular membrane-bounded organelle;GO:0005634//nucleus;GO:0015630//microtubule cytos…	GO:0050839//cell adhesion molecule binding;GO:0004715//non-membrane spanning protein tyrosine kinase activity;GO:0005524//ATP binding;GO:0008092//cytoskeletal protein binding;GO:0019903//protein phosphatase binding;GO:0017016//Ras GTPase binding;GO:0005102//receptor binding;GO:0005154//epidermal growth factor receptor binding;GO:0032550//purine ribonucleoside binding;GO:0008289//lipid binding;GO:…	GO:0002279//mast cell activation involved in immune response;GO:0008286//insulin receptor signaling pathway;GO:0030335//positive regulation of cell migration;GO:0048008//platelet-derived growth factor receptor signaling pathway;GO:0042127//regulation of cell proliferation;GO:0010762//regulation of fibroblast migration;GO:0044331//cell-cell adhesion mediated by cadherin;GO:0035426//extracellular m…	K08889//tyrosine-protein kinase Fer [EC:2.7.10.2]	gi|226054045|ref|NP_032026.2|//tyrosine-protein kinase Fer isoform b [Mus musculus];gi|226054043|ref|NP_001033086.2|//tyrosine-protein kinase Fer isoform a [Mus musculus];XP_006523710.1//PREDICTED: tyrosine-protein kinase Fer isoform X4 [Mus musculus];gi|556695416|ref|NP_001273344.1|//tyrosine-protein kinase Fer isoform c [Mus musculus];XP_006523706.1//PREDICTED: tyrosine-protein kinase Fer isofo…
233186	2427	0.01	0.166666667	4.058893689	NA	*	Siglecf	GO:0031224//intrinsic component of membrane	GO:0030246//carbohydrate binding	NA	K06549//sialic acid binding Ig-like lectin 5/14	gi|148690702|gb|EDL22649.1|//sialic acid binding Ig-like lectin F, isoform CRA_b, partial [Mus musculus]
100038714	1185	0.623333333	1.08	0.792955543	0.987249347	*	Gm15401	NA	NA	NA	NA	gi|74203301|dbj|BAE20826.1|//unnamed protein product [Mus musculus]
545938	3511	0.416666667	0.363333333	-0.19759996	NA	*	Zfp607a	GO:0005622//intracellular	GO:0046872//metal ion binding	NA	K09228//KRAB domain-containing zinc finger protein	gi|110625613|ref|NP_001019897.2|//zinc finger proten 607 [Mus musculus]
16399	2037	1.166666667	0.66	-0.821854492	0.984768993	*	Itga2b	GO:0070062//extracellular exosome;GO:0072562//blood microparticle;GO:0005925//focal adhesion;GO:0009897//external side of plasma membrane;GO:0008305//integrin complex;GO:0009986//cell surface;GO:0005887//integral component of plasma membrane;GO:0005924//cell-substrate adherens junction	GO:0043169//cation binding;GO:0046872//metal ion binding;GO:0042802//identical protein binding;GO:0050840//extracellular matrix binding;GO:0032403//protein complex binding;GO:0070051//fibrinogen binding	GO:0007160//cell-matrix adhesion;GO:0007229//integrin-mediated signaling pathway;GO:0030168//platelet activation;GO:0031589//cell-substrate adhesion;GO:0007166//cell surface receptor signaling pathway;GO:0002687//positive regulation of leukocyte migration;GO:0070527//platelet aggregation	K06476//integrin alpha 2B	gi|159110663|ref|NP_034705.2|//integrin alpha-IIb precursor [Mus musculus];NP_034705.2//integrin alpha-IIb precursor [Mus musculus];XP_021068424.1//integrin alpha-IIb [Mus pahari]
72289	6982	74.68	61.49666667	-0.280213714	0.916793286	*	Malat1	NA	NA	NA	K03847//alpha-1,6-mannosyltransferase [EC:2.4.1.260]	gi|67975423|ref|XP_668908.1|//hypothetical protein [Plasmodium berghei strain ANKA], partial [Plasmodium berghei ANKA]
235379	4649	0.01	0.01	0	NA	*	Gldn	NA	NA	NA	K16364//GLDN; gliomedin	NA
71746	3084	9.133333333	8.91	-0.035716056	0.054731459	*	Rgl3	GO:0005622//intracellular	GO:0031267//small GTPase binding;GO:0008321//Ral guanyl-nucleotide exchange factor activity;GO:0017016//Ras GTPase binding	GO:0007264//small GTPase mediated signal transduction;GO:0043547//positive regulation of GTPase activity	K17639//ral guanine nucleotide dissociation stimulator-like 3	XP_006510676.1//PREDICTED: ral guanine nucleotide dissociation stimulator-like 3 isoform X1 [Mus musculus];NP_076111.2//ral guanine nucleotide dissociation stimulator-like 3 [Mus musculus];BAE22227.1//unnamed protein product [Mus musculus]
20607	3928	0.01	0.01	0	NA	*	Sstr3	GO:0031090//organelle membrane;GO:0072372//null;GO:0016021//integral component of membrane	GO:0005488//binding	GO:0007186//G-protein coupled receptor signaling pathway;GO:0006950//response to stress;GO:0048232//male gamete generation;GO:0022037//metencephalon development;GO:0032355//response to estradiol;GO:0008283//cell proliferation;GO:0051384//response to glucocorticoid;GO:0009755//hormone-mediated signaling pathway	K04219//somatostatin receptor 3	gi|84370258|ref|NP_033244.2|//somatostatin receptor type 3 [Mus musculus]
214444	11728	0.386666667	0.423333333	0.130703692	NA	*	Cdk5rap2	GO:0070062//extracellular exosome;GO:0005815//microtubule organizing center;GO:0000922//spindle pole;GO:0005874//microtubule;GO:0035371//microtubule plus-end;GO:0005813//centrosome;GO:0030054//cell junction;GO:0005737//cytoplasm;GO:0048471//perinuclear region of cytoplasm;GO:0097431//mitotic spindle pole;GO:0000242//pericentriolar material;GO:0005794//Golgi apparatus	GO:0015631//tubulin binding;GO:0005516//calmodulin binding;GO:0044212//transcription regulatory region DNA binding;GO:0008017//microtubule binding;GO:0019901//protein kinase binding	GO:0000132//establishment of mitotic spindle orientation;GO:0000226//microtubule cytoskeleton organization;GO:0007059//chromosome segregation;GO:0007098//centrosome cycle;GO:0007099//centriole replication;GO:0031023//microtubule organizing center organization;GO:0007420//brain development;GO:0045893//positive regulation of transcription, DNA-templated;GO:0045665//negative regulation of neuron dif…	K16542//CDK5 regulatory subunit-associated protein 2	NP_001300691.1//CDK5 regulatory subunit-associated protein 2 isoform 2 [Mus musculus]
18441	3763	2.67	3.53	0.402828442	0.954283578	*	P2ry1	GO:0043231//intracellular membrane-bounded organelle;GO:0031224//intrinsic component of membrane;GO:0044459//plasma membrane part;GO:0097060//synaptic membrane;GO:0044327//dendritic spine head	GO:0031685//adenosine receptor binding;GO:0001609//G-protein coupled adenosine receptor activity;GO:0001608//G-protein coupled nucleotide receptor activity;GO:0046983//protein dimerization activity;GO:0032550//purine ribonucleoside binding	GO:0007200//phospholipase C-activating G-protein coupled receptor signaling pathway;GO:0016477//cell migration;GO:0007600//sensory perception;GO:0043084//penile erection;GO:0032959//inositol trisphosphate biosynthetic process;GO:0035588//G-protein coupled purinergic receptor signaling pathway;GO:0051480//regulation of cytosolic calcium ion concentration;GO:0010033//response to organic substance;G…	K04270//purinergic receptor P2Y, G protein-coupled, 1	gi|6679193|ref|NP_032798.1|//P2Y purinoceptor 1 [Mus musculus]
67886	7772	3.55	2.81	-0.337248894	0.946646369	*	Camsap2	GO:0036449//microtubule minus-end;GO:1990752//microtubule end;GO:0005874//microtubule;GO:0015630//microtubule cytoskeleton;GO:0005829//cytosol	GO:0015631//tubulin binding;GO:0005516//calmodulin binding;GO:0008017//microtubule binding;GO:0051011//microtubule minus-end binding;GO:0030507//spectrin binding	GO:0033043//regulation of organelle organization;GO:0000226//microtubule cytoskeleton organization;GO:0031175//neuron projection development	K17493//calmodulin-regulated spectrin-associated protein	gi|124486889|ref|NP_001074829.1|//calmodulin-regulated spectrin-associated protein 2 [Mus musculus];NP_001334039.1//calmodulin-regulated spectrin-associated protein 2 isoform 3 [Mus musculus]
13590	1622	0.076666667	0.1	0.38332864	NA	*	Lefty1	GO:0044421//extracellular region part	GO:0005126//cytokine receptor binding	GO:0033993//response to lipid;GO:0009855//determination of bilateral symmetry;GO:0001667//ameboidal-type cell migration;GO:0006366//transcription from RNA polymerase II promoter;GO:0009887//animal organ morphogenesis;GO:0008283//cell proliferation;GO:0032926//negative regulation of activin receptor signaling pathway;GO:0009798//axis specification;GO:0040007//growth;GO:0031333//negative regulation…	K04668//left-right determination factor	gi|6753702|ref|NP_034224.1|//left-right determination factor 1 precursor [Mus musculus]
76219	1580	0.01	0.016666667	0.736965594	NA	*	Arxes1	GO:0031224//intrinsic component of membrane;GO:0005789//endoplasmic reticulum membrane	GO:0016787//hydrolase activity	GO:0016485//protein processing;GO:0006613//cotranslational protein targeting to membrane;GO:0030073//insulin secretion;GO:0015980//energy derivation by oxidation of organic compounds	K12948//signal peptidase complex subunit 3 [EC:3.4.-.-]	gi|21617845|ref|NP_083817.1|//signal peptidase complex subunit 3 [Mus musculus]
16637	1116	0.01	0.033333333	1.736965594	NA	*	Klra6	NA	NA	NA	K17517//C-type lectin domain family 12 member B;K10074//C-type lectin domain family 7 member A;K17515//C-type lectin domain family 9 member A;K10069//C-type lectin domain family 1 member A	NA
67025	594	340.8666667	351.22	0.043167475	0.571255013	*	Rpl11	GO:0031981//nuclear lumen;GO:0015934//large ribosomal subunit	GO:0003723//RNA binding;GO:0005198//structural molecule activity	GO:0019080//viral gene expression;GO:0042254//ribosome biogenesis;GO:0033365//protein localization to organelle;GO:0006613//cotranslational protein targeting to membrane;GO:0006412//translation;GO:0000956//nuclear-transcribed mRNA catabolic process	K02868//large subunit ribosomal protein L11e	gi|725552974|ref|XP_010347552.1|//PREDICTED: 60S ribosomal protein L11 isoform X1 [Saimiri boliviensis boliviensis]
259300	3058	0.603333333	1.613333333	1.41901735	0.998802866	Up	Ehd2	GO:0010008//endosome membrane	GO:0046872//metal ion binding;GO:0005515//protein binding;GO:0017111//nucleoside-triphosphatase activity;GO:0032550//purine ribonucleoside binding	GO:0030036//actin cytoskeleton organization;GO:0009154//purine ribonucleotide catabolic process;GO:0007599//hemostasis;GO:0016192//vesicle-mediated transport	K12469//EH domain-containing protein 2	gi|55742711|ref|NP_694708.2|//EH domain-containing protein 2 [Mus musculus]
16939	1799	0.716666667	0.24	-1.578267848	NA	*	Lor	NA	NA	NA	K10385//loricrin	gi|594055011|ref|XP_006051749.1|//PREDICTED: loricrin [Bubalus bubalis]
75285	2918	0.346666667	0.563333333	0.700439718	NA	*	4930556N13Rik	NA	NA	NA	NA	NA
14375	2113	6.356666667	8.17	0.362065641	0.976734499	*	Xrcc6	GO:0031981//nuclear lumen;GO:0043232//intracellular non-membrane-bounded organelle;GO:0043234//protein complex	GO:0000975//null;GO:0005515//protein binding;GO:0043565//sequence-specific DNA binding;GO:0003678//DNA helicase activity;GO:0003690//double-stranded DNA binding;GO:0016835//carbon-oxygen lyase activity;GO:0032550//purine ribonucleoside binding	GO:0010165//response to X-ray;GO:0010720//positive regulation of cell development;GO:0042538//hyperosmotic salinity response;GO:0002562//somatic diversification of immune receptors via germline recombination within a single locus;GO:0007417//central nervous system development;GO:0000726//non-recombinational repair;GO:0006366//transcription from RNA polymerase II promoter	K10884//ATP-dependent DNA helicase 2 subunit 1	gi|148672589|gb|EDL04536.1|//X-ray repair complementing defective repair in Chinese hamster cells 6, isoform CRA_a, partial [Mus musculus]
68073	3520	6.773333333	8.066666667	0.252106645	0.912795459	*	Fam173b	GO:0031224//intrinsic component of membrane;GO:0016021//integral component of membrane	NA	NA	K06840//semaphorin 3	EZA51692.1//Acetylcholine receptor subunit alpha-like protein [Ooceraea biroi];gi|21312640|ref|NP_080822.1|//protein FAM173B [Mus musculus];NP_080822.1//protein FAM173B [Mus musculus]
67442	1942	504.6833333	198.67	-1.345004408	1	Down	Retsat	GO:0031965//nuclear membrane	GO:0016627//oxidoreductase activity, acting on the CH-CH group of donors	GO:0001523//retinoid metabolic process	K09516//all-trans-retinol 13,14-reductase [EC:1.3.99.23]	gi|52627143|ref|NP_080435.3|//all-trans-retinol 13,14-reductase precursor [Mus musculus]
18081	1132	66.46666667	72.70333333	0.129390507	0.91722284	*	Ninj1	GO:0016020//membrane	NA	NA	NA	gi|148709118|gb|EDL41064.1|//ninjurin 1, isoform CRA_c, partial [Mus musculus]
21414	2762	1.756666667	1.34	-0.39060746	0.946504203	*	Tcf7	GO:0043231//intracellular membrane-bounded organelle	GO:0003676//nucleic acid binding	GO:0007399//nervous system development;GO:0050794//regulation of cellular process;GO:0002681//somatic recombination of T cell receptor gene segments;GO:0035112//genitalia morphogenesis;GO:0007442//hindgut morphogenesis;GO:0006915//apoptotic process;GO:0008283//cell proliferation;GO:0070670//response to interleukin-4	K02620//transcription factor 7	gi|568972852|ref|XP_006532861.1|//PREDICTED: transcription factor 7 isoform X1 [Mus musculus];XP_021032310.1//transcription factor 7 isoform X2 [Mus caroli]
93714	4540	0.04	0.08	1	NA	*	Pcdhga6	GO:0031224//intrinsic component of membrane	NA	GO:0022610//biological adhesion	K16495//protocadherin gamma subfamily A	gi|18087763|ref|NP_291067.1|//protocadherin gamma-A6 precursor [Mus musculus]
77254	1203	11.14	20.04333333	0.847373225	0.999574258	*	Yif1b	GO:0030134//COPII-coated ER to Golgi transport vesicle;GO:0030173//integral component of Golgi membrane;GO:0005793//endoplasmic reticulum-Golgi intermediate compartment;GO:0005789//endoplasmic reticulum membrane	NA	GO:0006888//ER to Golgi vesicle-mediated transport	K20362//protein transport protein YIF1	XP_006540492.1//PREDICTED: protein YIF1B isoform X1 [Mus musculus]
16534	1982	0.143333333	0.106666667	-0.426264755	NA	*	Kcnn4	GO:0044297//cell body;GO:0044459//plasma membrane part;GO:0016021//integral component of membrane	GO:0015269//calcium-activated potassium channel activity;GO:0019902//phosphatase binding	GO:0009306//protein secretion;GO:0007589//body fluid secretion;GO:0050852//T cell receptor signaling pathway;GO:0015914//phospholipid transport;GO:0071805//potassium ion transmembrane transport;GO:0042391//regulation of membrane potential;GO:0070838//divalent metal ion transport	K04945//potassium intermediate/small conductance calcium-activated channel subfamily N member 4	gi|254553464|ref|NP_032459.3|//intermediate conductance calcium-activated potassium channel protein 4 [Mus musculus]
667055	2792	2.84	1.01	-1.491535637	0.991355021	Down	Gm9992	GO:0031224//intrinsic component of membrane	NA	NA	K02835//peptide chain release factor 1;K06760//contactin 2;K16600//tubulin polyglutamylase TTLL2 [EC:6.-.-.-]	XP_021077351.1//protein unc-93 homolog A isoform X1 [Mus pahari];gi|187956197|gb|AAI47831.1|//Unc-93 homolog A (C. elegans) [Mus musculus]
260299	2155	3.116666667	0.713333333	-2.127355568	0.997973058	Down	Cadm4	NA	NA	NA	K06783//cell adhesion molecule 4	NA
319186	483	0.01	0.033333333	1.736965594	NA	*	Hist1h2bm	NA	NA	NA	K11252//histone H2B	NA
56457	4147	22.70333333	19.51666667	-0.218197461	0.946916744	*	Clptm1	GO:0031224//intrinsic component of membrane;GO:0009986//cell surface	NA	GO:0033077//T cell differentiation in thymus	NA	gi|103472025|ref|NP_062623.2|//cleft lip and palate transmembrane protein 1 homolog [Mus musculus]
69540	1354	0.01	0.01	0	NA	*	Klk10	NA	GO:0004175//endopeptidase activity	GO:0019538//protein metabolic process	K09619//kallikrein 10 [EC:3.4.21.-]	gi|148690731|gb|EDL22678.1|//kallikrein 10, isoform CRA_a, partial [Mus musculus]
16782	5182	0.053333333	0.076666667	0.523561956	NA	*	Lamc2	GO:0043256//laminin complex;GO:0044444//cytoplasmic part	GO:0005539//glycosaminoglycan binding	GO:0022610//biological adhesion	K06246//laminin, gamma 2	gi|110624798|ref|NP_032511.3|//laminin subunit gamma-2 precursor [Mus musculus]
73463	2131	0.02	0.01	-1	NA	*	Als2cr11	NA	NA	NA	NA	gi|237649035|ref|NP_780409.2|//amyotrophic lateral sclerosis 2 (juvenile) chromosome region, candidate 11 [Mus musculus]
319781	4414	0.01	0.02	1	NA	*	9530051G07Rik	NA	NA	NA	NA	gi|148699413|gb|EDL31360.1|//mCG144811, partial [Mus musculus]
70060	952	0.126666667	0.036666667	-1.788495895	NA	*	Spata3	NA	NA	NA	NA	gi|755494642|ref|XP_011246373.1|//PREDICTED: spermatogenesis-associated protein 3 isoform X1 [Mus musculus]
100017	2671	8.283333333	8.966666667	0.114360321	0.548873206	*	Ldlrap1	NA	NA	NA	K12474//low density lipoprotein receptor adapter protein 1	NA
791299	733	44.41333333	72.9	0.714925961	0.999799426	*	Gm10069	GO:0044421//extracellular region part;GO:0016604//nuclear body;GO:0030532//small nuclear ribonucleoprotein complex;GO:0031988//null	GO:0005515//protein binding;GO:0008144//drug binding;GO:0004866//endopeptidase inhibitor activity;GO:0016859//cis-trans isomerase activity	GO:0010466//negative regulation of peptidase activity;GO:0019079//viral genome replication;GO:0000377//RNA splicing, via transesterification reactions with bulged adenosine as nucleophile;GO:0018208//peptidyl-proline modification;GO:0065003//macromolecular complex assembly	K03910//alpha-2-macroglobulin;K09567//peptidyl-prolyl isomerase H (cyclophilin H) [EC:5.2.1.8]	EDL07166.1//mCG1028420, partial [Mus musculus];gi|148667474|gb|EDK99890.1|//pregnancy zone protein, isoform CRA_a [Mus musculus];gi|148698503|gb|EDL30450.1|//mCG4207, isoform CRA_b, partial [Mus musculus]
240888	6815	0.026666667	0.063333333	1.247927513	NA	*	Gpr161	GO:0005768//endosome;GO:0031224//intrinsic component of membrane;GO:0005929//cilium;GO:0031090//organelle membrane	GO:0004888//transmembrane signaling receptor activity	GO:0032502//developmental process;GO:0045879//negative regulation of smoothened signaling pathway;GO:0006171//cAMP biosynthetic process	K08439//G protein-coupled receptor 161	gi|124487463|ref|NP_001074595.1|//G-protein coupled receptor 161 isoform 1 [Mus musculus];gi|880805457|ref|NP_001297358.1|//G-protein coupled receptor 161 isoform 2 [Mus musculus]
237823	6369	1.143333333	1.74	0.60584123	0.98877926	*	Pfas	GO:0044444//cytoplasmic part	GO:0016884//carbon-nitrogen ligase activity, with glutamine as amido-N-donor;GO:0032550//purine ribonucleoside binding	GO:0009064//glutamine family amino acid metabolic process;GO:0009112//nucleobase metabolic process;GO:0006188//IMP biosynthetic process;GO:0042221//response to chemical	K01952//phosphoribosylformylglycinamidine synthase [EC:6.3.5.3]	gi|226958458|ref|NP_001152991.1|//phosphoribosylformylglycinamidine synthase [Mus musculus]
70550	812	0.023333333	0.02	-0.222392421	NA	*	5730416F02Rik	GO:0031981//nuclear lumen;GO:0005635//nuclear envelope;GO:0048770//pigment granule	NA	GO:0030835//negative regulation of actin filament depolymerization;GO:0022607//cellular component assembly	K10368//capping protein (actin filament), gelsolin-like	gi|74144652|dbj|BAE27311.1|//unnamed protein product [Mus musculus]
98752	1658	0.056666667	0.153333333	1.436099115	NA	*	Fcrla	GO:0044424//intracellular part	NA	GO:0048869//cellular developmental process	K06498//high affinity immunoglobulin gamma Fc receptor I;K17273//Fc receptor-like protein 6	gi|237649052|ref|NP_001153687.1|//Fc receptor-like A isoform 1 precursor [Mus musculus];gi|21553085|ref|NP_660123.1|//Fc receptor-like A isoform 2 precursor [Mus musculus]
233065	984	4.436666667	5.94	0.420986766	0.955130805	*	Alkbh6	GO:0005634//nucleus;GO:0005654//nucleoplasm;GO:0005925//focal adhesion;GO:0005737//cytoplasm	GO:0051213//dioxygenase activity;GO:0008198//ferrous iron binding	NA	K10768//alkylated DNA repair protein alkB homolog 6 [EC:1.14.11.-]	XP_022260032.1//alpha-ketoglutarate-dependent dioxygenase alkB homolog 6 isoform X1 [Canis lupus familiaris]
14133	1327	8.043333333	8.59	0.094864622	0.269378894	*	Fcna	GO:0005578//proteinaceous extracellular matrix	GO:0043169//cation binding;GO:0033691//sialic acid binding	GO:0006952//defense response	K10104//ficolin	gi|6679763|ref|NP_032021.1|//ficolin-1 precursor [Mus musculus];XP_004654152.1//PREDICTED: ficolin-1-like [Jaculus jaculus]
320237	3064	0.01	0.016666667	0.736965594	NA	*	Smim10l2a	NA	NA	NA	NA	NA
70495	2376	16.65	14.42	-0.207451013	0.840166982	*	Atp6ap2	GO:0031224//intrinsic component of membrane;GO:0042995//cell projection;GO:0009986//cell surface	GO:0005515//protein binding	GO:0032905//transforming growth factor beta1 production;GO:0000165//MAPK cascade;GO:0002002//regulation of angiotensin levels in blood	K19514//renin receptor	gi|21361250|ref|NP_081715.1|//renin receptor precursor [Mus musculus]
74400	2412	0.01	0.01	0	NA	*	Zfp819	NA	GO:0046872//metal ion binding	NA	K09228//KRAB domain-containing zinc finger protein	gi|228008305|ref|NP_083189.2|//zinc finger protein 819 [Mus musculus]
66977	2405	0.05	0.186666667	1.900464326	NA	*	Nuf2	GO:0043231//intracellular membrane-bounded organelle;GO:0000776//kinetochore	NA	GO:0000087//mitotic M phase;GO:0007059//chromosome segregation	K11548//kinetochore protein Nuf2	gi|110625714|ref|NP_075773.2|//kinetochore protein Nuf2 [Mus musculus]
192662	2732	21.28	22.32666667	0.069269724	0.296744796	*	Arhgdia	GO:0044424//intracellular part;GO:0044459//plasma membrane part	GO:0005092//GDP-dissociation inhibitor activity;GO:0005488//binding;GO:0008047//enzyme activator activity	GO:0019222//regulation of metabolic process;GO:0008104//protein localization;GO:0007265//Ras protein signal transduction	K12462//Rho GDP-dissociation inhibitor	gi|676282170|gb|KFO35713.1|//Rho GDP-dissociation inhibitor 1 [Fukomys damarensis]
625360	1678	0.053333333	0.16	1.584962501	NA	*	BC147527	NA	NA	NA	NA	gi|85702324|ref|NP_001033014.1|//2-cell-stage, variable group, member 3-like [Mus musculus]
19771	2138	0.01	0.01	0	NA	*	Rlbp1	GO:0044424//intracellular part	GO:0016918//retinal binding	GO:0050953//sensory perception of light stimulus;GO:0051234//establishment of localization	K19625//retinaldehyde-binding protein 1	gi|10181110|ref|NP_065624.1|//retinaldehyde-binding protein 1 [Mus musculus]
381886	3700	48.9	46.03333333	-0.087155551	0.406238837	*	Mrgpra6	NA	NA	NA	K08396//Mas-related G protein-coupled receptor member X	NA
353282	7826	0.023333333	0.066666667	1.514573173	NA	*	Sfmbt2	GO:0043231//intracellular membrane-bounded organelle	NA	GO:0006351//transcription, DNA-templated	K11465//sex comb on midleg-like protein 2	gi|311771732|ref|NP_001185737.1|//scm-like with four MBT domains protein 2 isoform 2 [Mus musculus];gi|74214191|dbj|BAE40348.1|//unnamed protein product [Mus musculus];gi|91206402|ref|NP_796360.2|//scm-like with four MBT domains protein 2 isoform 1 [Mus musculus]
319636	7491	0.103333333	0.086666667	-0.253756592	NA	*	Fsd1l	GO:0044464//cell part	NA	NA	K08285//midline 1 [EC:2.3.2.27];K10654//tripartite motif-containing protein 55;K10647//midline 2 [EC:2.3.2.27];K10655//tripartite motif-containing protein 63 [EC:2.3.2.27]	gi|28892791|ref|NP_795940.1|//FSD1-like protein isoform 2 [Mus musculus];gi|305632826|ref|NP_001182213.1|//FSD1-like protein isoform 1 [Mus musculus]
73382	1054	0.063333333	0.01	-2.662965013	NA	*	Prss52	GO:0031224//intrinsic component of membrane	GO:0004175//endopeptidase activity	GO:0019538//protein metabolic process	K09625//testisin [EC:3.4.21.-];K01324//plasma kallikrein [EC:3.4.21.34]	gi|12839985|dbj|BAB24725.1|//unnamed protein product [Mus musculus]
67651	735	0.023333333	0.01	-1.222392421	NA	*	4930527F14Rik	NA	NA	NA	NA	NA
83456	4053	0.01	0.01	0	NA	*	Mov10l1	NA	NA	NA	K13983//putative helicase MOV10L1 [EC:3.6.4.13]	gi|568993663|ref|XP_006521618.1|//PREDICTED: putative helicase Mov10l1 isoform X1 [Mus musculus]
27052	2505	0.373333333	0.47	0.33219643	NA	*	Aoah	NA	GO:0052689//carboxylic ester hydrolase activity	GO:0044255//cellular lipid metabolic process;GO:0006954//inflammatory response	K01065//acyloxyacyl hydrolase [EC:3.1.1.77]	gi|529367294|ref|NP_001268783.1|//acyloxyacyl hydrolase isoform 2 preproprotein [Mus musculus];gi|6753064|ref|NP_036184.1|//acyloxyacyl hydrolase isoform 1 preproprotein [Mus musculus]
17427	1837	0.063333333	0.09	0.506959989	NA	*	Mns1	GO:0043231//intracellular membrane-bounded organelle;GO:0012505//endomembrane system;GO:0043234//protein complex	NA	GO:0022403//cell cycle phase	K12875//apoptotic chromatin condensation inducer in the nucleus	gi|148694304|gb|EDL26251.1|//meiosis-specific nuclear structural protein 1, isoform CRA_b, partial [Mus musculus]
240174	7896	0.67	1.06	0.661831264	0.989227158	*	Thada	NA	NA	NA	NA	gi|241982820|ref|NP_898842.2|//thyroid adenoma-associated protein homolog [Mus musculus]
378702	3076	26.9	39.66666667	0.560320995	0.999842459	*	Serf2	NA	NA	NA	NA	gi|655862992|ref|XP_008267307.1|//PREDICTED: small EDRK-rich factor 2 isoform X1 [Oryctolagus cuniculus];gi|594036067|ref|XP_006042702.1|//PREDICTED: small EDRK-rich factor 2 isoform X1 [Bubalus bubalis]
56698	1827	15.87333333	14.90333333	-0.090970075	0.364659755	*	Phax	GO:0044297//cell body;GO:0016604//nuclear body	GO:0005488//binding	GO:0045184//establishment of protein localization;GO:0006405//RNA export from nucleus	K14291//phosphorylated adapter RNA export protein	gi|253314458|ref|NP_064380.3|//phosphorylated adapter RNA export protein isoform 1 [Mus musculus];gi|253314461|ref|NP_001156461.1|//phosphorylated adapter RNA export protein isoform 2 [Mus musculus]
81910	4511	65.39333333	62.83666667	-0.057536913	0.352289361	*	Rrbp1	GO:0005840//ribosome;GO:0030176//integral component of endoplasmic reticulum membrane	GO:0003723//RNA binding;GO:0004872//receptor activity	GO:0001649//osteoblast differentiation;GO:0007165//signal transduction;GO:0006412//translation;GO:0015031//protein transport	K14000//ribosome-binding protein 1	Q99PL5.2//RecName: Full=Ribosome-binding protein 1; AltName: Full=Ribosome receptor protein; Short=RRp; Short=mRRp
227545	3714	3.63	4.49	0.306745897	0.924681264	*	Proser2	NA	NA	NA	NA	EDL07977.1//RIKEN cDNA 5430407P10, isoform CRA_a, partial [Mus musculus];gi|148676030|gb|EDL07977.1|//RIKEN cDNA 5430407P10, isoform CRA_a, partial [Mus musculus]
97884	3681	4.706666667	4.696666667	-0.003068477	2.23E-05	*	B3galnt2	GO:0012505//endomembrane system;GO:0043231//intracellular membrane-bounded organelle;GO:0031224//intrinsic component of membrane	GO:0016758//transferase activity, transferring hexosyl groups	GO:0006464//cellular protein modification process	K09654//beta-1,3-N-acetylgalactosaminyltransferase 2 [EC:2.4.1.313]	gi|47716521|ref|NP_848755.1|//UDP-GalNAc:beta-1,3-N-acetylgalactosaminyltransferase 2 precursor [Mus musculus]
327872	3376	0.093333333	0.106666667	0.192645078	NA	*	Gm12018	NA	NA	NA	K11650//SWI/SNF-related matrix-associated actin-dependent regulator of chromatin subfamily D;K04534//guanine nucleotide-binding protein G(o) subunit alpha;K11290//template-activating factor I	NA
18633	1280	41.22666667	52.13333333	0.338628288	0.993276821	*	Pex16	GO:0031231//intrinsic component of peroxisomal membrane	GO:0005515//protein binding	GO:0022406//membrane docking;GO:0006625//protein targeting to peroxisome	K13335//peroxin-16	gi|14789912|gb|AAH10822.1|//Peroxisomal biogenesis factor 16 [Mus musculus];gi|74183975|dbj|BAE37033.1|//unnamed protein product [Mus musculus]
18188	1023	0.793333333	0.61	-0.379117925	NA	*	Nrtn	GO:0043005//neuron projection	GO:0005102//receptor binding	GO:0007399//nervous system development;GO:0006935//chemotaxis;GO:0030030//cell projection organization;GO:0007167//enzyme linked receptor protein signaling pathway;GO:0001667//ameboidal-type cell migration	K05452//glial cell derived neurotrophic factor	gi|6679136|ref|NP_032764.1|//neurturin precursor [Mus musculus]
15205	1487	3.55	6.393333333	0.84874929	0.994308732	*	Hes1	GO:0031981//nuclear lumen	GO:0000982//transcription factor activity, RNA polymerase II proximal promoter sequence-specific DNA binding;GO:0042802//identical protein binding;GO:0019899//enzyme binding;GO:0044212//transcription regulatory region DNA binding	GO:0055001//muscle cell development;GO:0072028//nephron morphogenesis;GO:0021700//developmental maturation;GO:0045168//cell-cell signaling involved in cell fate commitment;GO:0048568//embryonic organ development;GO:0030323//respiratory tube development;GO:0002328//pro-B cell differentiation;GO:0021983//pituitary gland development;GO:0008285//negative regulation of cell proliferation;GO:0003281//v…	K06054//hairy and enhancer of split 1	gi|6680205|ref|NP_032261.1|//transcription factor HES-1 [Mus musculus]
69572	2169	2.14	2.296666667	0.101930686	0.295684004	*	Mfsd3	NA	NA	NA	K10730//ATP-dependent DNA helicase Q4 [EC:3.6.4.12]	gi|81889681|sp|Q5U419.1|MFSD3_MOUSE//RecName: Full=Major facilitator superfamily domain-containing protein 3
14130	2060	14.44666667	19.66666667	0.445015801	0.98671928	*	Fcgr2b	GO:0009986//cell surface;GO:0043232//intracellular non-membrane-bounded organelle;GO:0016021//integral component of membrane	GO:0019865//immunoglobulin binding;GO:0004871//signal transducer activity	GO:0030888//regulation of B cell proliferation;GO:0002683//negative regulation of immune system process;GO:0007165//signal transduction;GO:0002377//immunoglobulin production;GO:0002237//response to molecule of bacterial origin;GO:0001818//negative regulation of cytokine production;GO:0002438//acute inflammatory response to antigenic stimulus;GO:0002478//antigen processing and presentation of exog…	K16824//low affinity immunoglobulin gamma Fc receptor II-c;K12560//low affinity immunoglobulin gamma Fc receptor II-b;K04952//cyclic nucleotide gated channel beta 1	KFD45970.1//hypothetical protein M513_13152, partial [Trichuris suis];gi|225384|prf||1301316A//macrophage lymphocyte receptor
380732	2846	0.836666667	0.93	0.152577758	NA	*	Milr1	GO:0005887//integral component of plasma membrane;GO:0016021//integral component of membrane;GO:0005576//extracellular region;GO:0042629//mast cell granule	NA	GO:0043303//mast cell degranulation;GO:0002279//mast cell activation involved in immune response;GO:0033004//negative regulation of mast cell activation;GO:0002695//negative regulation of leukocyte activation	K06727//Fc receptor-like protein	EDL34309.1//mCG2877, isoform CRA_b, partial [Mus musculus];gi|148702362|gb|EDL34309.1|//mCG2877, isoform CRA_b, partial [Mus musculus];gi|406035332|ref|NP_001258302.1|//allergin-1 isoform c precursor [Mus musculus] ;gi|148702361|gb|EDL34308.1|//mCG2877, isoform CRA_a, partial [Mus musculus];gi|568974646|ref|XP_006533714.1|//PREDICTED: allergin-1 isoform X4 [Mus musculus]
22608	2191	121.2733333	112.9266667	-0.102876146	0.811882666	*	Ybx1	GO:0005634//nucleus;GO:0030529//intracellular ribonucleoprotein complex;GO:0044444//cytoplasmic part;GO:0043005//neuron projection	GO:0043566//null;GO:0003723//RNA binding;GO:0005515//protein binding	GO:0051146//striated muscle cell differentiation;GO:0010468//regulation of gene expression;GO:0008283//cell proliferation;GO:0008286//insulin receptor signaling pathway;GO:0043009//chordate embryonic development;GO:0006915//apoptotic process;GO:0006366//transcription from RNA polymerase II promoter	K09276//Y-box-binding protein 1	gi|823419836|ref|XP_012420023.1|//PREDICTED: nuclease-sensitive element-binding protein 1 [Odobenus rosmarus divergens]
66086	1501	6.44	10.79333333	0.745007891	0.998207551	*	Fopnl	GO:0005929//cilium;GO:0005813//centrosome;GO:0016021//integral component of membrane	NA	GO:0010927//cellular component assembly involved in morphogenesis;GO:0000226//microtubule cytoskeleton organization	K11298//high mobility group protein 2-like 1;K16535//lisH domain-containing protein FOPNL;K07817//receptor-type tyrosine-protein phosphatase N [EC:3.1.3.48]	gi|21313614|ref|NP_079621.1|//lisH domain-containing protein FOPNL [Mus musculus];XP_671162.1//hypothetical protein [Plasmodium berghei strain ANKA], partial [Plasmodium berghei ANKA]
52670	1334	2.616666667	4.633333333	0.824320324	0.984174442	*	Cpsf4l	GO:0005847//mRNA cleavage and polyadenylation specificity factor complex	GO:0004521//endoribonuclease activity;GO:0003723//RNA binding;GO:0046872//metal ion binding	GO:0098789//pre-mRNA cleavage required for polyadenylation;GO:0006378//mRNA polyadenylation	K14404//cleavage and polyadenylation specificity factor subunit 4	gi|256985196|ref|NP_001158004.1|//putative cleavage and polyadenylation specificity factor subunit 4-like protein isoform 3 [Mus musculus];XP_006533770.1//PREDICTED: putative cleavage and polyadenylation specificity factor subunit 4-like protein isoform X10 [Mus musculus];gi|148702474|gb|EDL34421.1|//DNA segment, Chr 11, ERATO Doi 636, expressed, isoform CRA_c, partial [Mus musculus];XP_006533768…
14772	2986	3.36	3.633333333	0.112832496	0.237852758	*	Grk4	GO:0044297//cell body;GO:0044444//cytoplasmic part;GO:0043005//neuron projection	GO:0004527//exonuclease activity;GO:0004674//protein serine/threonine kinase activity;GO:0004519//endonuclease activity;GO:0004518//nuclease activity;GO:0032550//purine ribonucleoside binding	GO:0006464//cellular protein modification process;GO:0006898//receptor-mediated endocytosis;GO:0006796//phosphate-containing compound metabolic process;GO:0002029//desensitization of G-protein coupled receptor protein signaling pathway	K08291//G protein-coupled receptor kinase [EC:2.7.11.16]	gi|124001568|ref|NP_062370.2|//G protein-coupled receptor kinase 4 isoform 1 [Mus musculus];P11369.2//RecName: Full=LINE-1 retrotransposable element ORF2 protein; Short=ORF2p; AltName: Full=Long interspersed element-1; Short=L1; AltName: Full=Retrovirus-related Pol polyprotein LINE-1; Includes: RecName: Full=Reverse transcriptase; Includes: RecName: Full=Endonuclease;gi|12861488|dbj|BAB32213.1|//…
11517	6178	0.206666667	0.33	0.67516031	NA	*	Adcyap1r1	GO:0031224//intrinsic component of membrane;GO:0005783//endoplasmic reticulum;GO:0042995//cell projection;GO:0044459//plasma membrane part;GO:0043296//apical junction complex	GO:0031267//small GTPase binding;GO:0042277//peptide binding;GO:0004930//G-protein coupled receptor activity	GO:0019935//cyclic-nucleotide-mediated signaling;GO:0006950//response to stress;GO:0048232//male gamete generation;GO:0008219//cell death;GO:0007166//cell surface receptor signaling pathway;GO:0043627//response to estrogen;GO:0048869//cellular developmental process;GO:0006171//cAMP biosynthetic process;GO:0010863//positive regulation of phospholipase C activity;GO:0010522//regulation of calcium i…	K04587//pituitary adenylate cyclase-activating polypeptide type I receptor	gi|70780370|ref|NP_001020543.1|//pituitary adenylate cyclase-activating polypeptide type I receptor isoform 2 precursor [Mus musculus];gi|70780368|ref|NP_031433.3|//pituitary adenylate cyclase-activating polypeptide type I receptor isoform 1 precursor [Mus musculus]
14735	3853	15.05	17.02333333	0.177750071	0.90765314	*	Gpc4	GO:0031012//extracellular matrix;GO:0070062//extracellular exosome;GO:0044421//extracellular region part;GO:0005634//nucleus;GO:0009897//external side of plasma membrane;GO:0005764//lysosome;GO:0031225//anchored component of membrane;GO:0044431//Golgi apparatus part;GO:0005578//proteinaceous extracellular matrix;GO:0009986//cell surface;GO:0016021//integral component of membrane;GO:0005886//plasm…	GO:0043395//heparan sulfate proteoglycan binding;GO:0043168//anion binding	GO:0032502//developmental process;GO:0006790//sulfur compound metabolic process;GO:0044699//null;GO:0006023//aminoglycan biosynthetic process;GO:0044238//primary metabolic process;GO:0006026//aminoglycan catabolic process	K08110//glypican 4	gi|238624186|ref|NP_032176.2|//glypican-4 precursor [Mus musculus];XP_012408710.1//PREDICTED: glypican-4 [Sarcophilus harrisii]
53885	2300	0.703333333	1.926666667	1.453826494	0.999498179	Up	Nphp1	GO:0005856//cytoskeleton;GO:0043232//intracellular non-membrane-bounded organelle;GO:0032391//photoreceptor connecting cilium;GO:0035869//ciliary transition zone;GO:0005737//cytoplasm;GO:0005912//adherens junction;GO:0005911//cell-cell junction;GO:0031514//motile cilium;GO:0005923//bicellular tight junction;GO:0043296//apical junction complex;GO:0031513//null;GO:0097546//ciliary base	NA	GO:0060041//retina development in camera-type eye;GO:0016043//cellular component organization;GO:0003006//developmental process involved in reproduction;GO:0043010//camera-type eye development;GO:0035845//photoreceptor cell outer segment organization;GO:0048232//male gamete generation;GO:0030030//cell projection organization;GO:0048869//cellular developmental process;GO:1903348//positive regulati…	K19657//nephrocystin-1	NP_001342358.1//nephrocystin-1 isoform d [Mus musculus];gi|597436953|ref|NP_001277942.1|//nephrocystin-1 isoform c [Mus musculus];gi|8393845|ref|NP_058598.1|//nephrocystin-1 isoform a [Mus musculus];gi|597436960|ref|NP_001277941.1|//nephrocystin-1 isoform b [Mus musculus]
67332	604	39.22666667	45.34666667	0.209161759	0.971434735	*	Snrpd3	GO:0031981//nuclear lumen;GO:0005681//spliceosomal complex;GO:0030532//small nuclear ribonucleoprotein complex;GO:0044444//cytoplasmic part	GO:0003723//RNA binding;GO:0005515//protein binding	GO:0000398//mRNA splicing, via spliceosome;GO:0006366//transcription from RNA polymerase II promoter	K11088//small nuclear ribonucleoprotein D3	gi|970736200|ref|XP_015102623.1|//PREDICTED: small nuclear ribonucleoprotein Sm D3 isoform X1 [Vicugna pacos]
213068	2931	0.313333333	0.693333333	1.145850866	NA	*	Tmem71	GO:0031224//intrinsic component of membrane	NA	NA	K19753//protein TilB	gi|27369716|ref|NP_766102.1|//transmembrane protein 71 [Mus musculus]
434264	1046	0.01	0.016666667	0.736965594	NA	*	Sult2a5	GO:0044444//cytoplasmic part	GO:0008146//sulfotransferase activity;GO:0032550//purine ribonucleoside binding	GO:0006790//sulfur compound metabolic process;GO:0033280//response to vitamin D;GO:0044767//null;GO:0006629//lipid metabolic process;GO:0009636//response to toxic substance	K11822//bile-salt sulfotransferase [EC:2.8.2.14]	gi|297139699|ref|NP_001171909.1|//sulfotransferase family 2A member 1 family member [Mus musculus]
18198	3330	0.01	0.02	1	NA	*	Musk	GO:0009986//cell surface;GO:0016021//integral component of membrane;GO:0097060//synaptic membrane	GO:0004713//protein tyrosine kinase activity;GO:0019904//protein domain specific binding;GO:0019900//kinase binding;GO:0032550//purine ribonucleoside binding	GO:0009611//response to wounding;GO:0043010//camera-type eye development;GO:0014823//response to activity;GO:0072657//protein localization to membrane;GO:0018344//protein geranylgeranylation;GO:0006351//transcription, DNA-templated;GO:0009628//response to abiotic stimulus;GO:0043065//positive regulation of apoptotic process;GO:0001941//postsynaptic membrane organization;GO:0007271//synaptic trans…	K05129//muscle, skeletal, receptor tyrosine kinase [EC:2.7.10.1]	gi|82533049|ref|NP_001032207.1|//muscle, skeletal receptor tyrosine-protein kinase isoform 5 [Mus musculus];gi|260267048|ref|NP_001032204.2|//muscle, skeletal receptor tyrosine-protein kinase isoform 1 [Mus musculus];gi|82533045|ref|NP_001032206.1|//muscle, skeletal receptor tyrosine-protein kinase isoform 3 [Mus musculus];gi|82533041|ref|NP_001032205.1|//muscle, skeletal receptor tyrosine-protei…
329015	6482	9.55	7.493333333	-0.349893103	0.962483829	*	Atg2a	GO:0043231//intracellular membrane-bounded organelle;GO:0005634//nucleus;GO:0005811//lipid droplet;GO:0019898//extrinsic component of membrane;GO:0005829//cytosol;GO:0000407//phagophore assembly site;GO:0034045//phagophore assembly site membrane	NA	GO:0044248//cellular catabolic process;GO:0044804//autophagy of nucleus;GO:0000045//autophagosome assembly;GO:0000422//autophagy of mitochondrion	K17906//autophagy-related protein 2	BAC97942.1//mKIAA0404 protein, partial [Mus musculus];NP_919329.2//autophagy-related protein 2 homolog A [Mus musculus];gi|37359928|dbj|BAC97942.1|//mKIAA0404 protein [Mus musculus];XP_006531835.1//PREDICTED: autophagy-related protein 2 homolog A isoform X1 [Mus musculus]
75425	3824	3.863333333	4.086666667	0.081078413	0.271467801	*	Tti1	GO:0031931//TORC1 complex;GO:0031932//TORC2 complex;GO:0005737//cytoplasm	NA	GO:0032006//regulation of TOR signaling	K20403//TELO2-interacting protein 1	XP_021048591.1//TELO2-interacting protein 1 homolog [Mus pahari]
74316	874	32.26	38.44333333	0.252986996	0.989530963	*	Isca2	NA	NA	NA	K22072//iron-sulfur cluster assembly 2;K13628//null	XP_007939611.1//PREDICTED: iron-sulfur cluster assembly 2 homolog, mitochondrial [Orycteropus afer afer]
66469	785	11.58	8.97	-0.368455363	0.957893662	*	Fam213b	GO:0044444//cytoplasmic part	GO:0016616//oxidoreductase activity, acting on the CH-OH group of donors, NAD or NADP as acceptor	GO:0006693//prostaglandin metabolic process	K15717//prostamide/prostaglandin F2alpha synthase [EC:1.11.1.20]	gi|27754130|ref|NP_079858.2|//prostamide/prostaglandin F synthase [Mus musculus]
BGI_novel_G000259	1530	0.37	0.216666667	-0.772048053	NA	*	NA	GO:0016020//membrane;GO:0005634//nucleus;GO:0005654//nucleoplasm;GO:0030018//Z disc;GO:0005829//cytosol;GO:0005737//cytoplasm;GO:0048471//perinuclear region of cytoplasm	GO:0003677//DNA binding;GO:0001671//ATPase activator activity;GO:0051082//unfolded protein binding;GO:0042802//identical protein binding;GO:0031072//heat shock protein binding;GO:0051087//chaperone binding;GO:0044183//protein binding involved in protein folding	GO:0006457//protein folding;GO:0045892//negative regulation of transcription, DNA-templated;GO:0043154//negative regulation of cysteine-type endopeptidase activity involved in apoptotic process;GO:0045109//intermediate filament organization;GO:0030036//actin cytoskeleton organization;GO:0060710//chorio-allantoic fusion;GO:0061077//chaperone-mediated protein folding;GO:0060717//chorion development…	K09512//DnaJ homolog subfamily B member 6	EDL36656.1//mCG120835, partial [Mus musculus]
22190	2231	375.6233333	389.32	0.051669776	0.2707641	*	Ubc	GO:0043231//intracellular membrane-bounded organelle;GO:0070062//extracellular exosome;GO:0005634//nucleus;GO:0005654//nucleoplasm;GO:0005615//extracellular space;GO:0043209//myelin sheath;GO:0005737//cytoplasm;GO:0031982//vesicle;GO:0005829//cytosol	GO:0002020//protease binding;GO:0003723//RNA binding	GO:0007623//circadian rhythm;GO:0019725//cellular homeostasis;GO:0006511//ubiquitin-dependent protein catabolic process;GO:0019941//modification-dependent protein catabolic process;GO:0007219//Notch signaling pathway	K08770//ubiquitin C	gi|157671923|ref|NP_062613.3|//polyubiquitin-C [Mus musculus];NP_062613.3//polyubiquitin-C [Mus musculus]
BGI_novel_G000424	522	302.85	254.27	-0.252242155	0.991347868	*	NA	NA	NA	NA	K02983//small subunit ribosomal protein S30e	XP_012352516.1//PREDICTED: putative ubiquitin-like protein FUBI-like protein ENSP00000310146 [Nomascus leucogenys]
241520	3394	0.106666667	0.19	0.832890014	NA	*	Fam171b	NA	NA	NA	K06476//integrin alpha 2B	gi|28202059|ref|NP_780723.1|//protein FAM171B precursor [Mus musculus]
12461	1962	59.06666667	49.14666667	-0.265250628	0.979706192	*	Cct2	GO:0031012//extracellular matrix;GO:0070062//extracellular exosome;GO:0005874//microtubule;GO:0015630//microtubule cytoskeleton;GO:0043209//myelin sheath;GO:0005832//chaperonin-containing T-complex;GO:0031981//nuclear lumen;GO:0044297//cell body;GO:0043234//protein complex;GO:0005829//cytosol;GO:0044444//cytoplasmic part;GO:0002199//zona pellucida receptor complex	GO:0005515//protein binding;GO:0005524//ATP binding;GO:0051082//unfolded protein binding;GO:0031625//ubiquitin protein ligase binding;GO:0044183//protein binding involved in protein folding;GO:0032550//purine ribonucleoside binding	GO:1904851//positive regulation of establishment of protein localization to telomere;GO:0006458//'de novo' protein folding;GO:0035036//sperm-egg recognition;GO:0051084//'de novo' posttranslational protein folding;GO:0090666//scaRNA localization to Cajal body;GO:0051973//positive regulation of telomerase activity;GO:0061077//chaperone-mediated protein folding;GO:0007339//binding of sperm to zona p…	K09494//T-complex protein 1 subunit beta	NP_031662.2//T-complex protein 1 subunit beta [Mus musculus];gi|126521835|ref|NP_031662.2|//T-complex protein 1 subunit beta [Mus musculus]
14680	5489	0.623333333	0.943333333	0.597763783	NA	*	Gnal	NA	NA	NA	K04633//guanine nucleotide-binding protein G(olf) subunit alpha	gi|47271350|ref|NP_034437.1|//guanine nucleotide-binding protein G(olf) subunit alpha isoform 1 [Mus musculus];gi|84000001|ref|NP_796111.2|//guanine nucleotide-binding protein G(olf) subunit alpha isoform 2 [Mus musculus]
224671	6847	1.673333333	1.663333333	-0.008647549	0.000639573	*	Btbd9	NA	NA	GO:0007626//locomotory behavior;GO:0007613//memory;GO:0022610//biological adhesion;GO:0007600//sensory perception;GO:0030100//regulation of endocytosis;GO:0022410//circadian sleep/wake cycle process;GO:0042430//indole-containing compound metabolic process;GO:0048871//multicellular organismal homeostasis	K10481//BTB/POZ domain-containing protein 9	gi|27819604|ref|NP_766206.1|//BTB/POZ domain-containing protein 9 [Mus musculus]
16889	2990	56.62333333	99.31666667	0.810639161	0.99953244	*	Lipa	GO:0000323//lytic vacuole	GO:0052689//carboxylic ester hydrolase activity	GO:0032989//cellular component morphogenesis;GO:0032787//monocarboxylic acid metabolic process;GO:0006952//defense response;GO:0006066//alcohol metabolic process;GO:0030323//respiratory tube development;GO:0001894//tissue homeostasis;GO:0006629//lipid metabolic process	K01052//lysosomal acid lipase/cholesteryl ester hydrolase [EC:3.1.1.13]	gi|161760651|ref|NP_067435.3|//lysosomal acid lipase/cholesteryl ester hydrolase precursor [Mus musculus]
72137	2098	1.4	2.45	0.807354922	0.993897319	*	Wdsub1	NA	GO:0019787//ubiquitin-like protein transferase activity;GO:0004842//ubiquitin-protein transferase activity	GO:0032446//protein modification by small protein conjugation	K12602//WD repeat-containing protein 61	gi|30048137|gb|AAH50792.1|//Wdsub1 protein, partial [Mus musculus];AAH50792.1//Wdsub1 protein, partial [Mus musculus];gi|58037281|ref|NP_082394.1|//WD repeat, SAM and U-box domain-containing protein 1 isoform 1 [Mus musculus]
67268	1779	21.10666667	27.61	0.387492133	0.993445801	*	Myl12a	GO:0016459//myosin complex;GO:0031674//I band;GO:0032432//actin filament bundle	GO:0046872//metal ion binding;GO:0005102//receptor binding	GO:0006612//protein targeting to membrane;GO:0022604//regulation of cell morphogenesis	K12757//myosin regulatory light chain 12	gi|71037403|ref|NP_080340.2|//myosin light chain, regulatory B-like [Mus musculus]
17183	2243	0.01	0.01	0	NA	*	Matn4	NA	NA	GO:0009611//response to wounding	K19467//matrilin-3	gi|224967060|ref|NP_038620.2|//matrilin-4 precursor [Mus musculus]
14344	2969	0.026666667	0.036666667	0.459431619	NA	*	Fut2	GO:0031224//intrinsic component of membrane;GO:0000139//Golgi membrane	GO:0031127//alpha-(1,2)-fucosyltransferase activity	GO:0006464//cellular protein modification process;GO:0070085//glycosylation	K00718//galactoside 2-L-fucosyltransferase 1/2 [EC:2.4.1.69]	gi|31542827|ref|NP_061364.2|//galactoside 2-alpha-L-fucosyltransferase 2 [Mus musculus]
12364	2605	0.313333333	0.856666667	1.451035698	NA	*	Casp12	GO:0043231//intracellular membrane-bounded organelle;GO:0044444//cytoplasmic part	GO:0004175//endopeptidase activity;GO:0005488//binding	GO:0012502//induction of programmed cell death;GO:0014070//response to organic cyclic compound;GO:0034976//response to endoplasmic reticulum stress;GO:0010039//response to iron ion;GO:0044767//null;GO:0009719//response to endogenous stimulus;GO:0097305//response to alcohol;GO:0016485//protein processing;GO:0006984//ER-nucleus signaling pathway	K04741//caspase 12 [EC:3.4.22.-]	gi|157951684|ref|NP_033938.3|//caspase-12 [Mus musculus]
75861	2153	0.066666667	0.013333333	-2.321928095	NA	*	4930571K23Rik	NA	NA	NA	NA	NA
13244	2010	37.96	30.25666667	-0.327226936	0.978058661	*	Degs1	NA	NA	NA	K04712//sphingolipid 4-desaturase/C4-monooxygenase [EC:1.14.19.17 1.14.18.5]	AAM12532.1//sphingolipid delta 4 desaturase protein DES1 [Mus musculus]
326618	2082	6.933333333	8.76	0.337381747	0.938200262	*	Tpm4	GO:0005865//striated muscle thin filament;GO:0005884//actin filament;GO:0032432//actin filament bundle	GO:0046872//metal ion binding;GO:0008092//cytoskeletal protein binding;GO:0005198//structural molecule activity	GO:0044763//null;GO:0006936//muscle contraction;GO:0006950//response to stress	K10375//tropomyosin 4	gi|47894398|ref|NP_001001491.1|//tropomyosin alpha-4 chain [Mus musculus]
100502946	3172	0.013333333	0.013333333	0	NA	*	Gm16796	NA	NA	NA	NA	NA
74081	13307	4.063333333	3.31	-0.295832503	0.897465882	*	Cep350	NA	NA	NA	K16768//centrosomal protein CEP350	NA
22036	2697	0.05	0.083333333	0.736965594	NA	*	Traip	NA	NA	NA	K11985//TRAF-interacting protein [EC:2.3.2.27]	NA
70591	4536	3.173333333	4.596666667	0.534588978	0.990023905	*	5730455P16Rik	NA	NA	NA	NA	gi|110625765|ref|NP_081748.1|//protein Njmu-R1 [Mus musculus];NP_081748.1//protein Njmu-R1 [Mus musculus]
268465	2228	0.043333333	0.04	-0.115477217	NA	*	Eme1	NA	NA	NA	K10882//crossover junction endonuclease EME1 [EC:3.1.22.-]	NA
211499	3014	3.523333333	3.643333333	0.048318024	0.070527039	*	Tmem87a	GO:0032580//Golgi cisterna membrane;GO:0005829//cytosol;GO:0016021//integral component of membrane	NA	GO:0042147//retrograde transport, endosome to Golgi	NA	gi|160333201|ref|NP_776095.2|//transmembrane protein 87A isoform 1 [Mus musculus];XP_021048881.1//transmembrane protein 87A isoform X2 [Mus pahari];gi|160333204|ref|NP_001103966.1|//transmembrane protein 87A isoform 2 [Mus musculus];gi|160333208|ref|NP_001103967.1|//transmembrane protein 87A isoform 3 [Mus musculus];NP_001103966.1//transmembrane protein 87A isoform 2 [Mus musculus]
214764	5338	4.33	3.583333333	-0.273064771	0.92230355	*	Edrf1	GO:0043231//intracellular membrane-bounded organelle	NA	GO:0006351//transcription, DNA-templated	K15085//solute carrier family 25, member 42	gi|295389569|ref|NP_835216.3|//erythroid differentiation-related factor 1 [Mus musculus]
77794	3242	1.306666667	2.606666667	0.996314953	0.993264306	*	Adamtsl2	GO:0031012//extracellular matrix	GO:0004175//endopeptidase activity;GO:0046914//transition metal ion binding	GO:0007179//transforming growth factor beta receptor signaling pathway	K08626//a disintegrin and metalloproteinase with thrombospondin motifs 12 [EC:3.4.24.-]	gi|148676410|gb|EDL08357.1|//ADAMTS-like 2, isoform CRA_b, partial [Mus musculus]
69156	2241	1.406666667	1.83	0.37956315	0.909334603	*	Comtd1	GO:0043231//intracellular membrane-bounded organelle;GO:0031224//intrinsic component of membrane	GO:0008168//methyltransferase activity	GO:0008152//metabolic process	NA	gi|33468999|ref|NP_081241.1|//catechol O-methyltransferase domain-containing protein 1 [Mus musculus]
320405	4750	2.166666667	3.03	0.483840576	0.97680839	*	Cadps2	GO:0043231//intracellular membrane-bounded organelle;GO:0005654//nucleoplasm;GO:0030136//clathrin-coated vesicle;GO:0031410//cytoplasmic vesicle;GO:0098793//presynapse;GO:0030054//cell junction;GO:0097060//synaptic membrane;GO:0042734//presynaptic membrane;GO:0030659//cytoplasmic vesicle membrane;GO:0045211//postsynaptic membrane	GO:0008289//lipid binding;GO:0043169//cation binding;GO:0046872//metal ion binding	GO:0045184//establishment of protein localization;GO:0016079//synaptic vesicle exocytosis;GO:0009267//cellular response to starvation;GO:0045921//positive regulation of exocytosis;GO:0015031//protein transport;GO:0016082//synaptic vesicle priming;GO:1990504//dense core granule exocytosis	K19933//calcium-dependent secretion activator	gi|355390347|ref|NP_001239038.1|//calcium-dependent secretion activator 2 isoform 6 [Mus musculus];gi|145279162|dbj|BAF56580.1|//Ca2+-dependent activator protein for secretion 2 isoform d [Mus musculus];gi|355390339|ref|NP_001239034.1|//calcium-dependent secretion activator 2 isoform 2 [Mus musculus];gi|355390341|ref|NP_001239035.1|//calcium-dependent secretion activator 2 isoform 3 [Mus musculus…
113868	1758	101.2233333	104.0333333	0.039503968	0.474947549	*	Acaa1a	GO:0042579//microbody	GO:0003997//acyl-CoA oxidase activity;GO:0003988//acetyl-CoA C-acyltransferase activity;GO:0005488//binding	GO:0008202//steroid metabolic process;GO:0031667//response to nutrient levels;GO:0009725//response to hormone;GO:0009062//fatty acid catabolic process	K07513//acetyl-CoA acyltransferase 1 [EC:2.3.1.16]	gi|18700004|ref|NP_570934.1|//3-ketoacyl-CoA thiolase A, peroxisomal precursor [Mus musculus]
117590	2226	0.01	0.016666667	0.736965594	NA	*	Asb10	NA	NA	GO:0007165//signal transduction;GO:0032446//protein modification by small protein conjugation	K10332//ankyrin repeat and SOCS box protein 10	gi|17978258|ref|NP_536692.1|//ankyrin repeat and SOCS box protein 10 isoform 1 [Mus musculus];gi|882939067|ref|NP_001297405.1|//ankyrin repeat and SOCS box protein 10 isoform 2 [Mus musculus]
227157	2992	0.45	0.076666667	-2.553253641	NA	*	Mpp4	GO:0044424//intracellular part;GO:0097060//synaptic membrane	NA	GO:0008104//protein localization	K06091//MAGUK p55 subfamily member 5	gi|258547158|ref|NP_001158154.1|//MAGUK p55 subfamily member 4 isoform 1 [Mus musculus]
14528	2764	37.71333333	35.78666667	-0.075652499	0.579425697	*	Gch1	GO:0032991//macromolecular complex;GO:0031981//nuclear lumen;GO:0005635//nuclear envelope;GO:0044444//cytoplasmic part;GO:0031982//vesicle	GO:0042802//identical protein binding;GO:0046914//transition metal ion binding;GO:0003933//GTP cyclohydrolase activity;GO:0048037//cofactor binding;GO:0032550//purine ribonucleoside binding	GO:0008217//regulation of blood pressure;GO:0012502//induction of programmed cell death;GO:0034097//response to cytokine;GO:0050880//regulation of blood vessel size;GO:0002237//response to molecule of bacterial origin;GO:0009396//folic acid-containing compound biosynthetic process;GO:0032770//positive regulation of monooxygenase activity;GO:0051066//dihydrobiopterin metabolic process;GO:0033555//…	K01495//GTP cyclohydrolase IA [EC:3.5.4.16]	gi|6679967|ref|NP_032128.1|//GTP cyclohydrolase 1 precursor [Mus musculus]
239096	2728	0.16	0.093333333	-0.777607579	NA	*	Cdh24	GO:0031224//intrinsic component of membrane;GO:0030054//cell junction	GO:0046872//metal ion binding;GO:0005515//protein binding	GO:0016337//null	K06814//cadherin-like 24	gi|41054976|ref|NP_955764.1|//cadherin-24 precursor [Mus musculus]
15078	1086	114.71	129.1333333	0.170870287	0.98722188	*	H3f3a	NA	NA	NA	K11253//histone H3	NA
269275	8666	0.01	0.013333333	0.415037499	NA	*	Acvr1c	GO:0044424//intracellular part;GO:0005887//integral component of plasma membrane	GO:0043169//cation binding;GO:0005515//protein binding;GO:0017002//activin-activated receptor activity;GO:0070696//transmembrane receptor protein serine/threonine kinase binding;GO:0032403//protein complex binding;GO:0032550//purine ribonucleoside binding	GO:0021543//pallium development;GO:0040014//regulation of multicellular organism growth;GO:0009746//response to hexose;GO:0048869//cellular developmental process;GO:0050796//regulation of insulin secretion;GO:0007179//transforming growth factor beta receptor signaling pathway;GO:0010876//lipid localization;GO:0006796//phosphate-containing compound metabolic process;GO:0008285//negative regulation…	K13568//activin receptor type-1C [EC:2.7.11.30]	gi|568913788|ref|XP_006498149.1|//PREDICTED: activin receptor type-1C isoform X2 [Mus musculus] ;gi|161333831|ref|NP_001104500.1|//activin receptor type-1C isoform 1 precursor [Mus musculus]
244059	9748	3.723333333	4.206666667	0.176082724	0.729573733	*	Chd2	GO:0043231//intracellular membrane-bounded organelle;GO:0070062//extracellular exosome;GO:0005634//nucleus;GO:0005654//nucleoplasm;GO:0005730//nucleolus	GO:0042393//histone binding;GO:0003723//RNA binding;GO:0001046//core promoter sequence-specific DNA binding;GO:0005524//ATP binding;GO:0004386//helicase activity;GO:0003676//nucleic acid binding;GO:0032550//purine ribonucleoside binding;GO:0003678//DNA helicase activity	GO:0060218//hematopoietic stem cell differentiation;GO:0006355//regulation of transcription, DNA-templated;GO:0016569//covalent chromatin modification;GO:0006351//transcription, DNA-templated;GO:0007517//muscle organ development;GO:0006974//cellular response to DNA damage stimulus;GO:0006366//transcription from RNA polymerase II promoter	K20091//chromodomain-helicase-DNA-binding protein 2 [EC:3.6.4.12]	EDL07127.1//mCG113526, isoform CRA_a, partial [Mus musculus];XP_021564902.1//chromodomain-helicase-DNA-binding protein 2 isoform X2 [Carlito syrichta];XP_021536334.1//chromodomain-helicase-DNA-binding protein 2 isoform X2 [Neomonachus schauinslandi];NP_001074814.2//chromodomain-helicase-DNA-binding protein 2 [Mus musculus];gi|189458810|ref|NP_001074814.2|//chromodomain-helicase-DNA-binding protei…
107932	6485	19.35333333	16.07	-0.268212142	0.955043387	*	Chd4	GO:0016020//membrane;GO:0005815//microtubule organizing center;GO:0005634//nucleus;GO:0005654//nucleoplasm;GO:0005813//centrosome;GO:0000790//nuclear chromatin;GO:0005737//cytoplasm;GO:0016581//NuRD complex;GO:0043234//protein complex;GO:0000118//histone deacetylase complex;GO:0032993//protein-DNA complex	GO:0000978//RNA polymerase II proximal promoter sequence-specific DNA binding;GO:0005524//ATP binding;GO:0042826//histone deacetylase binding;GO:0001103//RNA polymerase II repressing transcription factor binding;GO:0004386//helicase activity;GO:0001085//RNA polymerase II transcription factor binding;GO:0003676//nucleic acid binding;GO:0046872//metal ion binding;GO:0017111//nucleoside-triphosphata…	GO:0000122//negative regulation of transcription from RNA polymerase II promoter;GO:0016569//covalent chromatin modification;GO:0043044//ATP-dependent chromatin remodeling;GO:0006351//transcription, DNA-templated;GO:0072553//terminal button organization	K11643//chromodomain-helicase-DNA-binding protein 4 [EC:3.6.4.12]	gi|39204553|ref|NP_666091.1|//chromodomain-helicase-DNA-binding protein 4 [Mus musculus];BAD90499.1//mKIAA4075 protein, partial [Mus musculus]
BGI_novel_G000468	1352	7.836666667	9.963333333	0.346388358	0.959299328	*	NA	NA	GO:0050124//N-acylneuraminate-9-phosphatase activity	GO:0046380//N-acetylneuraminate biosynthetic process;GO:0005975//carbohydrate metabolic process;GO:0006045//N-acetylglucosamine biosynthetic process	K01097//N-acylneuraminate-9-phosphatase [EC:3.1.3.29]	NP_080362.1//N-acylneuraminate-9-phosphatase [Mus musculus]
14686	1796	0.093333333	0.246666667	1.402098444	NA	*	Gnat2	GO:0031234//extrinsic component of cytoplasmic side of plasma membrane	GO:0043169//cation binding;GO:0060089//molecular transducer activity;GO:0017111//nucleoside-triphosphatase activity;GO:0017076//purine nucleotide binding;GO:0032403//protein complex binding;GO:0032550//purine ribonucleoside binding	GO:0009154//purine ribonucleotide catabolic process;GO:0007601//visual perception;GO:0042462//eye photoreceptor cell development;GO:0050906//detection of stimulus involved in sensory perception;GO:0007187//G-protein coupled receptor signaling pathway, coupled to cyclic nucleotide second messenger	K04631//guanine nucleotide-binding protein G(t) subunit alpha 1/2	gi|148670000|gb|EDL01947.1|//mCG4057, isoform CRA_b, partial [Mus musculus]
433426	2409	0.016666667	0.016666667	0	NA	*	Gm13490	NA	NA	NA	NA	gi|148694947|gb|EDL26894.1|//mCG1051061 [Mus musculus]
69226	1948	2.956666667	3.04	0.04009972	0.085614549	*	Snx24	GO:0012506//vesicle membrane	GO:0005543//phospholipid binding	GO:0045184//establishment of protein localization;GO:0044763//null	K17941//sorting nexin-22/24	gi|569004455|ref|XP_006526283.1|//PREDICTED: sorting nexin-24 isoform X1 [Mus musculus]
70898	3091	0.01	0.01	0	NA	*	Slain1os	NA	NA	NA	K16580//SLAIN motif-containing protein 1/2	NA
56279	1636	0.016666667	0.083333333	2.321928095	NA	*	Fam69b	GO:0043231//intracellular membrane-bounded organelle;GO:0031224//intrinsic component of membrane	NA	NA	K02989//small subunit ribosomal protein S5e;K20242//ecotropic viral integration site 5 protein;K18660//malonyl-CoA/methylmalonyl-CoA synthetase [EC:6.2.1.-]	gi|157951594|ref|NP_062807.2|//protein FAM69B precursor [Mus musculus]
60365	2629	13.64	14.27666667	0.065815532	0.321923164	*	Rbm8a	NA	NA	NA	K12876//RNA-binding protein 8A	NA
117606	4428	0.023333333	0.133333333	2.514573173	NA	*	Boc	GO:0030426//growth cone;GO:0044297//cell body	NA	GO:0016043//cellular component organization;GO:0045445//myoblast differentiation;GO:0007166//cell surface receptor signaling pathway;GO:0006935//chemotaxis	K20020//brother of CDO	gi|27777681|ref|NP_766094.1|//brother of CDO precursor [Mus musculus]
279029	3361	0.51	0.366666667	-0.476028129	NA	*	Stkld1	NA	NA	NA	K17546//probable inactive protein kinase-like protein SgK071	gi|148676401|gb|EDL08348.1|//gene model 711, (NCBI), isoform CRA_b, partial [Mus musculus];EDL08347.1//gene model 711, (NCBI), isoform CRA_a [Mus musculus]
22070	956	140.1	147.0166667	0.069522761	0.422985354	*	Tpt1	GO:0031981//nuclear lumen;GO:0044421//extracellular region part;GO:0005770//late endosome;GO:0043234//protein complex	GO:0005515//protein binding	GO:0048232//male gamete generation;GO:0051707//response to other organism;GO:0007398//ectoderm development;GO:0006915//apoptotic process	K20301//trafficking protein particle complex subunit 2	gi|820987686|ref|XP_012362357.1|//PREDICTED: translationally-controlled tumor protein isoform X2 [Nomascus leucogenys]
70428	4858	2.71	3.333333333	0.298672743	0.930568623	*	Polr3b	GO:0031981//nuclear lumen	GO:0043169//cation binding;GO:0034062//5'-3' RNA polymerase activity;GO:0001882//nucleoside binding;GO:0003676//nucleic acid binding	GO:0032481//positive regulation of type I interferon production;GO:0031349//positive regulation of defense response;GO:0002252//immune effector process;GO:0006383//transcription from RNA polymerase III promoter	K03021//DNA-directed RNA polymerase III subunit RPC2 [EC:2.7.7.6]	gi|46195739|ref|NP_081699.1|//DNA-directed RNA polymerase III subunit RPC2 [Mus musculus]
654424	4451	0.096666667	0.066666667	-0.5360529	NA	*	Mccc1os	NA	NA	NA	NA	gi|26327927|dbj|BAC27704.1|//unnamed protein product [Mus musculus]
242425	3998	2.743333333	3.956666667	0.528355599	0.965442831	*	Gabbr2	GO:0042995//cell projection;GO:0044424//intracellular part;GO:0016021//integral component of membrane;GO:0097060//synaptic membrane	GO:0004930//G-protein coupled receptor activity	GO:0007186//G-protein coupled receptor signaling pathway;GO:0007267//cell-cell signaling;GO:0030818//negative regulation of cAMP biosynthetic process	K04615//gamma-aminobutyric acid type B receptor	gi|589921623|ref|XP_006973743.1|//PREDICTED: gamma-aminobutyric acid type B receptor subunit 2 [Peromyscus maniculatus bairdii]
20168	2866	36.47666667	36.02666667	-0.017908724	0.028041961	*	Rtn3	GO:0012505//endomembrane system;GO:0031224//intrinsic component of membrane;GO:0043231//intracellular membrane-bounded organelle;GO:0044421//extracellular region part;GO:0031090//organelle membrane	NA	GO:0006810//transport;GO:0012501//programmed cell death;GO:0050896//response to stimulus;GO:0007029//endoplasmic reticulum organization	K08288//protein kinase C substrate 80K-H;K09029//protein FosB	gi|148701361|gb|EDL33308.1|//reticulon 3, isoform CRA_c, partial [Mus musculus];gi|148701360|gb|EDL33307.1|//reticulon 3, isoform CRA_b, partial [Mus musculus];gi|54607016|ref|NP_001003934.1|//reticulon-3 isoform 1 [Mus musculus];gi|861460734|ref|XP_012931069.1|//PREDICTED: LOW QUALITY PROTEIN: reticulon-3-like [Heterocephalus glaber];gi|62089128|dbj|BAD93008.1|//reticulon 3 isoform a variant [Ho…
79202	4173	1.133333333	1.45	0.355480655	0.799832246	*	Tnfrsf22	GO:0016020//membrane	GO:0005515//protein binding	GO:0006915//apoptotic process	K05161//tumor necrosis factor receptor superfamily member 26;K04722//tumor necrosis factor receptor superfamily member 10;K05159//tumor necrosis factor receptor superfamily member 23;K05158//tumor necrosis factor receptor superfamily member 22	gi|82793635|ref|XP_728120.1|//RNase H, partial [Plasmodium yoelii yoelii 17XNL]
216829	1883	0.31	0.416666667	0.426625474	NA	*	Mmgt2	GO:0031224//intrinsic component of membrane;GO:0005769//early endosome	GO:0046873//metal ion transmembrane transporter activity;GO:0022890//inorganic cation transmembrane transporter activity	GO:0015675//nickel cation transport;GO:0006828//manganese ion transport;GO:0070838//divalent metal ion transport;GO:0006825//copper ion transport	K18163//NADH dehydrogenase [ubiquinone] 1 alpha subcomplex assembly factor 6;K12163//AN1-type zinc finger and ubiquitin domain-containing protein 1	gi|33239401|ref|NP_778167.1|//membrane magnesium transporter 2 precursor [Mus musculus]
70701	4205	1.326666667	1.756666667	0.405034531	0.486077818	*	Nipal1	GO:0031224//intrinsic component of membrane	GO:0046873//metal ion transmembrane transporter activity	GO:0070838//divalent metal ion transport	K19364//magnesium transporter NIPA1	gi|124487089|ref|NP_001074674.1|//magnesium transporter NIPA3 [Mus musculus]
68145	4192	1.103333333	1.16	0.072256089	0.113863805	*	Etaa1	GO:0031981//nuclear lumen	NA	NA	NA	gi|257153368|ref|NP_080852.2|//ewing's tumor-associated antigen 1 homolog [Mus musculus]
18799	2657	0.086666667	0.21	1.276840205	NA	*	Plcd1	GO:0005740//mitochondrial envelope;GO:0044425//membrane part	GO:0008289//lipid binding;GO:0046872//metal ion binding;GO:0043168//anion binding;GO:0060089//molecular transducer activity;GO:0005515//protein binding;GO:0004629//phospholipase C activity	GO:0007200//phospholipase C-activating G-protein coupled receptor signaling pathway;GO:0006950//response to stress;GO:0034694//response to prostaglandin;GO:0048568//embryonic organ development;GO:0032959//inositol trisphosphate biosynthetic process;GO:0008283//cell proliferation;GO:0048646//anatomical structure formation involved in morphogenesis;GO:0014061//regulation of norepinephrine secretion…	K05857//phosphatidylinositol phospholipase C, delta [EC:3.1.4.11]	gi|652698221|ref|NP_001280577.1|//1-phosphatidylinositol 4,5-bisphosphate phosphodiesterase delta-1 isoform 1 [Mus musculus];gi|9790167|ref|NP_062650.1|//1-phosphatidylinositol 4,5-bisphosphate phosphodiesterase delta-1 isoform 2 [Mus musculus]
66797	3449	0.01	0.01	0	NA	*	Cntnap2	GO:0043231//intracellular membrane-bounded organelle;GO:0005887//integral component of plasma membrane;GO:0033267//axon part;GO:0032589//neuron projection membrane	GO:0005515//protein binding	GO:0022610//biological adhesion;GO:0021987//cerebral cortex development;GO:0034613//cellular protein localization;GO:0030030//cell projection organization;GO:0021536//diencephalon development;GO:0021544//subpallium development;GO:0044704//null	K07380//contactin associated protein-like 2	gi|37360128|dbj|BAC98042.1|//mKIAA0868 protein [Mus musculus];gi|148681493|gb|EDL13440.1|//contactin associated protein-like 2, isoform CRA_b, partial [Mus musculus]
65100	2383	0.01	0.01	0	NA	*	Zic5	GO:0043231//intracellular membrane-bounded organelle	GO:0046872//metal ion binding;GO:0001071//null;GO:0003676//nucleic acid binding	GO:0006351//transcription, DNA-templated;GO:0007420//brain development;GO:0048869//cellular developmental process	K09226//zinc finger protein ZIC 5	gi|33468975|ref|NP_075363.1|//zinc finger protein ZIC 5 [Mus musculus]
14938	878	0.43	0.25	-0.782408565	NA	*	Gzma	NA	GO:0004175//endopeptidase activity;GO:0042802//identical protein binding	GO:0032071//regulation of endodeoxyribonuclease activity;GO:0043086//negative regulation of catalytic activity;GO:0051100//negative regulation of binding	K01352//granzyme A [EC:3.4.21.78]	gi|6754102|ref|NP_034500.1|//granzyme A precursor [Mus musculus]
21855	1703	13.19666667	15.78	0.257923639	0.937960518	*	Timm17b	NA	NA	NA	K17795//mitochondrial import inner membrane translocase subunit TIM17	NA
100503583	4572	0.113333333	0.256666667	1.179323699	NA	*	Fsbp	GO:0043231//intracellular membrane-bounded organelle	GO:0005488//binding	GO:0006351//transcription, DNA-templated	K10877//DNA repair and recombination protein RAD54B [EC:3.6.4.-]	gi|371502134|ref|NP_001243071.1|//fibrinogen silencer-binding protein [Mus musculus]
244721	2755	1.223333333	1.05	-0.220428234	0.715034811	*	Zfp846	NA	GO:0043169//cation binding	NA	K09228//KRAB domain-containing zinc finger protein	gi|117938303|ref|NP_766507.2|//zinc finger protein 846 [Mus musculus]
11687	2414	0.046666667	0.226666667	2.280107919	NA	*	Alox15	GO:0031981//nuclear lumen;GO:0044444//cytoplasmic part;GO:0005886//plasma membrane	GO:0016702//oxidoreductase activity, acting on single donors with incorporation of molecular oxygen, incorporation of two atoms of oxygen;GO:0016853//isomerase activity;GO:0008200//ion channel inhibitor activity;GO:0046914//transition metal ion binding;GO:0016803//ether hydrolase activity	GO:0006884//cell volume homeostasis;GO:0006873//cellular ion homeostasis;GO:0022409//positive regulation of cell-cell adhesion;GO:0016049//cell growth;GO:0001503//ossification;GO:0001676//long-chain fatty acid metabolic process;GO:0006915//apoptotic process;GO:0006636//unsaturated fatty acid biosynthetic process;GO:0008283//cell proliferation;GO:0006952//defense response;GO:0006690//icosanoid met…	K00460//arachidonate 15-lipoxygenase [EC:1.13.11.33]	gi|568971264|ref|XP_006532099.1|//PREDICTED: arachidonate 15-lipoxygenase isoform X1 [Mus musculus]
223669	2785	1.2	0.793333333	-0.597035333	0.946376253	*	Zfp7	NA	GO:0043169//cation binding	NA	K09228//KRAB domain-containing zinc finger protein	gi|162287093|ref|NP_666021.2|//zinc finger protein 7 [Mus musculus]
22065	3694	0.12	0.126666667	0.078002512	NA	*	Trpc3	GO:0031224//intrinsic component of membrane	GO:0043168//anion binding;GO:0005261//cation channel activity	GO:0010522//regulation of calcium ion transport into cytosol;GO:0046683//response to organophosphorus;GO:0010038//response to metal ion	K04966//transient receptor potential cation channel subfamily C member 3	gi|170650611|ref|NP_062383.2|//short transient receptor potential channel 3 [Mus musculus]
17155	3889	45.15	41.08333333	-0.136172747	0.910804892	*	Man1a	GO:0043231//intracellular membrane-bounded organelle;GO:0031224//intrinsic component of membrane	GO:0046872//metal ion binding;GO:0015924//mannosyl-oligosaccharide mannosidase activity	NA	K01230//mannosyl-oligosaccharide alpha-1,2-mannosidase [EC:3.2.1.113]	gi|568965058|ref|XP_006512631.1|//PREDICTED: mannosyl-oligosaccharide 1,2-alpha-mannosidase IA isoform X2 [Mus musculus]
66313	5378	8.803333333	8.896666667	0.015215004	0.010696645	*	Smurf2	GO:0045121//membrane raft;GO:0000151//ubiquitin ligase complex;GO:0005829//cytosol;GO:0016607//nuclear speck;GO:0005886//plasma membrane;GO:0005737//cytoplasm	GO:0061630//ubiquitin protein ligase activity;GO:0042802//identical protein binding;GO:0046332//SMAD binding;GO:0005160//transforming growth factor beta receptor binding;GO:0004842//ubiquitin-protein transferase activity	GO:0030514//negative regulation of BMP signaling pathway;GO:0030579//ubiquitin-dependent SMAD protein catabolic process;GO:0006511//ubiquitin-dependent protein catabolic process;GO:1901165//positive regulation of trophoblast cell migration;GO:0030512//negative regulation of transforming growth factor beta receptor signaling pathway;GO:0042787//protein ubiquitination involved in ubiquitin-dependen…	K04678//E3 ubiquitin ligase SMURF1/2 [EC:2.3.2.26]	gi|254939680|ref|NP_079757.2|//E3 ubiquitin-protein ligase SMURF2 [Mus musculus];XP_007640699.1//PREDICTED: E3 ubiquitin-protein ligase SMURF2 isoform X2 [Cricetulus griseus];XP_004454129.1//PREDICTED: E3 ubiquitin-protein ligase SMURF2 isoform X2 [Dasypus novemcinctus]
66653	1383	1.793333333	2.856666667	0.671689032	0.990332885	*	Brf2	NA	NA	NA	K15197//transcription factor IIIB 50 kDa subunit	NA
[truncated: 18,317 more rows]
