# Supplementary material for: Covalent inhibition of endoplasmic reticulum chaperone GRP78 disconnects the transduction of ER stress signals to inflammation and lipid accumulation in diet-induced obese mice
Source: eLife. 2022 Feb 9;11:e72182. doi: 10.7554/eLife.72182 (PMC8828050; doi:10.7554/eLife.72182)
Supplement: Figure 5—source data 1. [file elife-72182-fig5-data1.zip]

Archive with 9 entries (8 files):
- Figure 5-source data1/
- Figure 5-source data1/ATF6.scn
- Figure 5-source data1/CHOP.scn
- Figure 5-source data1/GAPDH.scn
- Figure 5-source data1/GRP 78.scn
- Figure 5-source data1/IRE1a.scn
- Figure 5-source data1/p-elF.scn
- Figure 5-source data1/total-elF2a.scn
- Figure 5-source data1/XBP1 40kd.scn
