# Supplementary material for: Covalent inhibition of endoplasmic reticulum chaperone GRP78 disconnects the transduction of ER stress signals to inflammation and lipid accumulation in diet-induced obese mice
Source: eLife. 2022 Feb 9;11:e72182. doi: 10.7554/eLife.72182 (PMC8828050; doi:10.7554/eLife.72182)
Supplement: Figure 7—source data 2. [file elife-72182-fig7-data2.zip]

Archive with 4 entries (3 files):
- Figure 7-source data2/
- Figure 7-source data2/Figure 7D-source data1.scn
- Figure 7-source data2/Figure 7D-source data2.scn
- Figure 7-source data2/Figure 7D.pptx
