# Supplementary material for: Covalent inhibition of endoplasmic reticulum chaperone GRP78 disconnects the transduction of ER stress signals to inflammation and lipid accumulation in diet-induced obese mice
Source: eLife. 2022 Feb 9;11:e72182. doi: 10.7554/eLife.72182 (PMC8828050; doi:10.7554/eLife.72182)
Supplement: Figure 8—source data 1. [file elife-72182-fig8-data1.zip]

Archive with 2 entries (1 files):
- Figure 8-source data 1/
- Figure 8-source data 1/Figure 8-Treated with celastrol-alkyne.czi
